# Supplementary material for: Influence of management practice on the microbiota of a critically endangered species: a longitudinal study of kākāpō chick faeces and associated nest litter
Source: Anim Microbiome. 2022 Sep 30;4:55. doi: 10.1186/s42523-022-00204-w (PMC9523977; doi:10.1186/s42523-022-00204-w)
Supplement: Supplementary file 2 — Additional file 2. Sample metadata table. [file 42523_2022_204_MOESM2_ESM.txt]

SAMPLE.ID	Group	Type	Name	Date	Days	Age	Nest	Location	Nest_Buddy	Movement	Aspergillosis	Faecal_experiment	Nest_type	Hatched_in_nest	Hand_rearing	Sample_Name	Date_Name
AL-NA-15-3	Nest	Litter	Alice_Nest	15/03/2019	18	15-28 days	Alice	Whenua Hou	NA	Yes	Infected	Faeces removed	A-frame	No	No	1_Alice_Nest	ALICE_NEST_15_3
AL-NA-23-3	Nest	Litter	Alice_Nest	23/03/2019	26	15-28 days	Alice	Whenua Hou	NA	Yes	Infected	Faeces removed	A-frame	No	No	2_Alice_Nest	ALICE_NEST_23_3
AL-NA-28-3	Nest	Litter	Alice_Nest	28/03/2019	31	29-42 days	Alice	Whenua Hou	NA	Yes	Infected	Faeces removed	A-frame	No	No	3_Alice_Nest	ALICE_NEST_28_3
ALI2A-04-3	Chick	Faeces	Alice2A	4/03/2019	8	<14 days	Zephyr	Whenua Hou	NA	Yes	Unaffected	Mixed	Hole	No	No	1_Alice2A	ALICE2A_04_3
ALI2A-06-3	Chick	Faeces	Alice2A	6/03/2019	10	<14 days	Zephyr	Whenua Hou	NA	Yes	Unaffected	Mixed	Hole	No	No	2_Alice2A	ALICE2A_06_3
ALI2A-15-4	Chick	Faeces	Alice2A	15/04/2019	50	43-56 days	Queenie	Whenua Hou	Boomer3A_Tumeke2A	Yes	Unaffected	Mixed	Tree	No	No	3_Alice2A	ALICE2A_15_4
ALI2A-19-4	Chick	Faeces	Alice2A	19/04/2019	54	43-56 days	Queenie	Whenua Hou	Boomer3A_Tumeke2A	Yes	Unaffected	Mixed	Tree	No	No	4_Alice2A	ALICE2A_19_4
ALI3A-24-O	Chick	Faeces	Alice3A	24/10/2019	200	200+ days	Sub-adult samples	Whenua Hou	NA	Yes	Infected	Faeces removed	Sub-adult samples	No	No	1_Alice3A	ALICE3A_24_10
ALI4A-06-5	Chick	Faeces	Alice4A	6/05/2019	63	57-70 days	Waikawa	Pukenui	NA	Yes	Unaffected	Faeces removed	A-frame	No	No	4_Alice4A	ALICE4A_06_5
ALI4A-08-4	Chick	Faeces	Alice4A	8/04/2019	35	29-42 days	Waikawa	Pukenui	Bella3A	Yes	Unaffected	Faeces removed	A-frame	No	No	3_Alice4A	ALICE4A_08_4
ALI4A-16-3	Chick	Faeces	Alice4A	16/03/2019	12	<14 days	Hine Taumai	Pukenui	Bella3A	Yes	Unaffected	Faeces removed	Hole	No	No	1_Alice4A	ALICE4A_16_3
ALI4A-2020	Chick	Faeces	Alice4A	10/02/2020	200	200+ days	Sub-adult samples	Pukenui	NA	Yes	Unaffected	Faeces removed	Sub-adult samples	No	No	5_Alice4A	ALICE4A_10_2_20
ALI4A-22-3	Chick	Faeces	Alice4A	22/03/2019	18	15-28 days	Evohe	Pukenui	NA	Yes	Unaffected	Faeces removed	A-frame	No	No	2_Alice4A	ALICE4A_22_3
ALNA-23-3D	Nest	Litter	Alice_Nest	23/03/2019	26	15-28 days	Alice	Whenua Hou	NA	Yes	Infected	Faeces removed	A-frame	No	No	2.1_Alice_Nest	ALICE_NEST_23_3
APA2A-02-N	Chick	Faeces	Aparima2A	2/11/2019	200	200+ days	Sub-adult samples	Pukenui	NA	Yes	Unaffected	Faeces in	Sub-adult samples	Yes	No	4_Aparima2A	APARIMA2A_02_11
APA2A-08-4	Chick	Faeces	Aparima2A	8/04/2019	56	43-56 days	Hauturu	Pukenui	Boomer1A_Evohe1A	Yes	Unaffected	Faeces in	Tree	Yes	No	3_Aparima2A	APARIMA2A_08_4
APA2A-13-3	Chick	Faeces	Aparima2A	13/03/2019	31	29-42 days	Hauturu	Pukenui	Aparima3A	Yes	Unaffected	Faeces in	Tree	Yes	No	2_Aparima2A	APARIMA2A_13_3
APA2A-21-2	Chick	Faeces	Aparima2A	21/02/2019	11	<14 days	Hand rearing	Hand rearing	NA	Yes	Unaffected	Hand rearing	Hand rearing	Yes	Yes	1_Aparima2A	APARIMA2A_21_2
APA3A-06-N	Chick	Faeces	Aparima3A	6/11/2019	200	200+ days	Sub-adult samples	Pukenui	NA	Yes	Unaffected	Unknown	Sub-adult samples	No	No	5_Aparima3A	APARIMA3A_06_11
APA3A-16-3	Chick	Faeces	Aparima3A	16/03/2019	31	29-42 days	Hinemoa	Pukenui	Mila1A	Yes	Unaffected	Unknown	Tree	No	No	3_Aparima3A	APARIMA3A_16_3
APA3A-19-2	Chick	Faeces	Aparima3A	19/02/2019	6	<14 days	Hand rearing	Hand rearing	NA	Yes	Unaffected	Hand rearing	Hand rearing	No	Yes	1_Aparima3A	APARIMA3A_19_2
APA3A-21-2	Chick	Faeces	Aparima3A	21/02/2019	8	<14 days	Hand rearing	Hand rearing	NA	Yes	Unaffected	Hand rearing	Hand rearing	No	Yes	2_Aparima3A	APARIMA3A_21_2
APA3A-22-3	Chick	Faeces	Aparima3A	22/03/2019	37	29-42 days	Hinemoa	Pukenui	Atareta1A_Mila1A	Yes	Unaffected	Unknown	Tree	No	No	4_Aparima3A	APARIMA3A_22_3
AR-NB-10-4	Nest	Litter	Aranga_Nest	10/04/2019	28	15-28 days	Aranga	Whenua Hou	NA	Yes	Infected	Faeces removed	Tree	No	No	2_Aranga_Nest	ARANGA_NEST_10_4
AR-NB-25-3	Nest	Litter	Aranga_Nest	25/03/2019	12	<14 days	Aranga	Whenua Hou	NA	Yes	Infected	Faeces removed	Tree	No	No	1_Aranga_Nest	ARANGA_NEST_25_3
AT-NA-05-3	Nest	Litter	Atareta_Nest	5/03/2019	21	15-28 days	Atareta	Pukenui	NA	Yes	Unaffected	Faeces in	Hole	No	No	2_Atareta_Nest	ATARETA_NEST_05_3
AT-NA-08-4	Nest	Litter	Atareta_Nest	8/04/2019	55	43-56 days	Atareta	Pukenui	NA	Yes	Unaffected	Faeces in	Hole	No	No	5_Atareta_Nest	ATARETA_NEST_08_4
AT-NA-11-4	Nest	Litter	Atareta_Nest	11/04/2019	58	57-70 days	Atareta	Pukenui	NA	Yes	Unaffected	Faeces in	Hole	No	No	6_Atareta_Nest	ATARETA_NEST_11_4
AT-NA-12-3	Nest	Litter	Atareta_Nest	12/03/2019	28	15-28 days	Atareta	Pukenui	NA	Yes	Unaffected	Faeces in	Hole	No	No	3_Atareta_Nest	ATARETA_NEST_12_3
AT-NA-21-2	Nest	Litter	Atareta_Nest	21/02/2019	9	<14 days	Atareta	Pukenui	NA	Yes	Unaffected	Faeces in	Hole	No	No	1_Atareta_Nest	ATARETA_NEST_21_2
AT-NA-22-3	Nest	Litter	Atareta_Nest	22/03/2019	38	29-42 days	Atareta	Pukenui	NA	Yes	Unaffected	Faeces in	Hole	No	No	4_Atareta_Nest	ATARETA_NEST_22_3
ATA1A-07-4	Chick	Faeces	Atareta1A	7/04/2019	60	57-70 days	Hinemoa	Pukenui	Aparima3A_Mila1A	Yes	Unaffected	Mixed	Tree	No	No	3_Atareta1A	ATARETA1A_07_4
ATA1A-12-3	Chick	Faeces	Atareta1A	12/03/2019	34	29-42 days	Atareta	Pukenui	Jemma2A	Yes	Unaffected	Mixed	Hole	No	No	1_Atareta1A	ATARETA1A_12_3
ATA1A-20-N	Chick	Faeces	Atareta1A	20/11/2019	200	200+ days	Sub-adult samples	Pukenui	NA	Yes	Unaffected	Mixed	Sub-adult samples	No	No	5_Atareta1A	ATARETA1A_20_11
ATA1A-22-3	Chick	Faeces	Atareta1A	22/03/2019	44	43-56 days	Hinemoa	Pukenui	Aparima3A_Mila1A	Yes	Unaffected	Mixed	Tree	No	No	2_Atareta1A	ATARETA1A_22_3
ATA1A-29-O	Chick	Faeces	Atareta1A	29/10/2019	200	200+ days	Sub-adult samples	Pukenui	NA	Yes	Unaffected	Mixed	Sub-adult samples	No	No	4_Atareta1A	ATARETA1A_29_10
ATA2A-04-4	Chick	Faeces	Atareta2A	4/04/2019	55	43-56 days	Hand rearing	Hand rearing	NA	No	Unaffected	Hand rearing	Hand rearing	No	Yes	2_Atareta2A	ATARETA2A_04_4
ATA2A-07-6	Chick	Faeces	Atareta2A	7/06/2019	118	71-120 days	Hand rearing	Hand rearing	NA	No	Unaffected	Hand rearing	Hand rearing	No	Yes	4_Atareta2A	ATARETA2A_07_6
ATA2A-21-3	Chick	Faeces	Atareta2A	21/03/2019	41	29-42 days	Hand rearing	Hand rearing	NA	No	Unaffected	Hand rearing	Hand rearing	No	Yes	1_Atareta2A	ATARETA2A_21_3
ATA2A-21-4	Chick	Faeces	Atareta2A	21/04/2019	72	71-120 days	Hand rearing	Hand rearing	NA	No	Unaffected	Hand rearing	Hand rearing	No	Yes	3_Atareta2A	ATARETA2A_21_4
AW-NA-11-4	Nest	Litter	Awarua_Nest	11/04/2019	39	29-42 days	Awarua	Whenua Hou	NA	Yes	Unaffected	Faeces removed	Tree	No	No	1_Awarua_Nest	AWARUA_NEST_11_4
AW4A-29-4D	Chick	Faeces	Awarua4A	29/04/2019	47	43-56 days	Cyndy	Whenua Hou	NA	Yes	Linked	Faeces removed	Rock	No	No	4.1_Awarua4A	AWARUA4A_APRIL_29_4
AWA1A-11-4	Chick	Faeces	Awarua1A	11/04/2019	39	29-42 days	Awarua	Whenua Hou	Suzanne3A	Yes	Unaffected	Faeces removed	Tree	No	No	2_Awarua1A	AWARUA1A_11_4
AWA1A-14-D	Chick	Faeces	Awarua1A	14/12/2019	200	200+ days	Sub-adult samples	Whenua Hou	NA	Yes	Unaffected	Faeces removed	Sub-adult samples	No	No	4_Awarua1A	AWARUA1A_14_12
AWA1A-23-4	Chick	Faeces	Awarua1A	23/04/2019	51	43-56 days	Awarua	Whenua Hou	Suzanne3A	Yes	Unaffected	Faeces removed	Tree	No	No	3_Awarua1A	AWARUA1A_23_4
AWA1A-31-3	Chick	Faeces	Awarua1A	31/03/2019	28	15-28 days	Awarua	Whenua Hou	Suzanne3A	Yes	Unaffected	Faeces removed	Tree	No	No	1_Awarua1A	AWARUA1A_31_3
AWA3A-03-5	Chick	Faeces	Awarua3A	3/05/2019	56	43-56 days	Cyndy	Whenua Hou	Awarua4A	Yes	Infected	Mixed	Rock	No	No	3_Awarua3A	AWARUA3A_03_5
AWA3A-12-3	Chick	Faeces	Awarua3A	12/03/2019	4	<14 days	Hand rearing	Hand rearing	NA	Yes	Infected	Mixed	Hand rearing	No	Yes	1_Awarua3A	AWARUA3A_12_3
AWA3A-25-O	Chick	Faeces	Awarua3A	25/10/2019	200	200+ days	Sub-adult samples	Whenua Hou	NA	Yes	Infected	Mixed	Sub-adult samples	No	No	4_Awarua3A	AWARUA3A_25_10
AWA3A-28-4	Chick	Faeces	Awarua3A	28/04/2019	51	43-56 days	Ihi	Whenua Hou	Queenie4A	Yes	Infected	Mixed	Tree	No	No	2_Awarua3A	AWARUA3A_28_4
AWA4A-14-4	Chick	Faeces	Awarua4A	14/04/2019	32	29-42 days	Cyndy	Whenua Hou	NA	Yes	Linked	Faeces removed	Rock	No	No	3_Awarua4A	AWARUA4A_14_4
AWA4A-16-3	Chick	Faeces	Awarua4A	16/03/2019	3	<14 days	Cyndy	Whenua Hou	NA	Yes	Linked	Faeces removed	Rock	No	No	1_Awarua4A	AWARUA4A_16_3
AWA4A-2020	Chick	Faeces	Awarua4A	22/06/2020	365	200+ days	Sub-adult samples	Whenua Hou	NA	Yes	Linked	Faeces removed	Sub-adult samples	No	No	5_Awarua4A	AWARUA4A_22_6_20
AWA4A-29-4	Chick	Faeces	Awarua4A	29/04/2019	47	43-56 days	Cyndy	Whenua Hou	NA	Yes	Linked	Faeces removed	Rock	No	No	4_Awarua4A	AWARUA4A_29_4
AWA4A-30-3	Chick	Faeces	Awarua4A	30/03/2019	17	15-28 days	Cyndy	Whenua Hou	NA	Yes	Linked	Faeces removed	Rock	No	No	2_Awarua4A	AWARUA4A_30_3
AWNA-31-3D	Nest	Litter	Awarua_Nest	31/03/2019	28	15-28 days	Awarua	Whenua Hou	NA	Yes	Unaffected	Faeces removed	Tree	No	No	2_Awarua_Nest	AWARUA_NEST_31_3
BE-NB-01-4	Nest	Litter	Bella_Nest	1/04/2019	4	<14 days	Bella	Whenua Hou	NA	No	Unaffected	Faeces in	Hole	No	No	2_Bella_Nest	BELLA_NEST_01_4
BE-NB-12-5	Nest	Litter	Bella_Nest	12/05/2019	45	43-56 days	Bella	Whenua Hou	NA	No	Unaffected	Faeces in	Hole	No	No	4_Bella_Nest	BELLA_NEST_12_5
BE-NB-13-4	Nest	Litter	Bella_Nest	13/04/2019	16	15-28 days	Bella	Whenua Hou	NA	No	Unaffected	Faeces in	Hole	No	No	3_Bella_Nest	BELLA_NEST_13_4
BE-NB-30-3	Nest	Litter	Bella_Nest	30/03/2019	2	<14 days	Bella	Whenua Hou	NA	No	Unaffected	Faeces in	Hole	No	No	1_Bella_Nest	BELLA_NEST_30_3
BEL1A-02-3	Chick	Faeces	Bella1A	2/03/2019	8	<14 days	Hoki	Whenua Hou	NA	Yes	Infected	Faeces in	Tree	No	No	1_Bella1A	BELLA1A_02_3
BEL2A-01-3	Chick	Faeces	Bella2A	1/03/2019	4	<14 days	Pounamu	Whenua Hou	NA	Yes	Infected	Mixed	Hole	No	No	1_Bella2A	BELLA2A_01_3
BEL2A-15-3	Chick	Faeces	Bella2A	15/03/2019	18	15-28 days	Pounamu	Whenua Hou	Kuihi2A	Yes	Infected	Mixed	Hole	No	No	2_Bella2A	BELLA2A_15_3
BEL2A-28-4	Chick	Faeces	Bella2A	28/04/2019	62	57-70 days	Esperance	Whenua Hou	NA	Yes	Infected	Mixed	Tree	No	No	3_Bella2A	BELLA2A_28_4
BEL3A-08-4	Chick	Faeces	Bella3A	8/04/2019	39	29-42 days	Waikawa	Pukenui	Alice4A	Yes	Unaffected	Mixed	A-frame	No	No	4_Bella3A	BELLA3A_08_4
BEL3A-21-3	Chick	Faeces	Bella3A	21/03/2019	21	15-28 days	Hand rearing	Hand rearing	NA	Yes	Unaffected	Hand rearing	Hand rearing	No	Yes	1_Bella3A	BELLA3A_21_3
BEL3A-23-3	Chick	Faeces	Bella3A	23/03/2019	23	15-28 days	Hand rearing	Hand rearing	NA	Yes	Unaffected	Hand rearing	Hand rearing	No	Yes	2_Bella3A	BELLA3A_23_3
BEL3A-27-3	Chick	Faeces	Bella3A	27/03/2019	27	15-28 days	Hand rearing	Hand rearing	NA	Yes	Unaffected	Hand rearing	Hand rearing	No	Yes	3_Bella3A	BELLA3A_27_3
BENB-30-3D	Nest	Litter	Bella_Nest	30/03/2019	2	<14 days	Bella	Whenua Hou	NA	No	Unaffected	Faeces in	Hole	No	No	1.1_Bella_Nest	BELLA_NEST_30_3
BO-NB-13-4	Nest	Litter	Boomer_Nest	13/04/2019	20	15-28 days	Boomer	Pukenui	NA	No	Unaffected	Faeces removed	Tree	No	No	1_Boomer_Nest	BOOMER_NEST_13_4
BO-NB-25-4	Nest	Litter	Boomer_Nest	25/04/2019	32	29-42 days	Boomer	Pukenui	NA	No	Unaffected	Faeces removed	Tree	No	No	2_Boomer_Nest	BOOMER_NEST_25_4
BONB-28-3D	Nest	Litter	Boomer_Nest	28/03/2019	4	<14 days	Boomer	Pukenui	NA	No	Unaffected	Faeces removed	Tree	No	No	3_Boomer_Nest	BOOMER_NEST_28_3
BOO1A-08-4	Chick	Faeces	Boomer1A	8/04/2019	58	57-70 days	Hauturu	Pukenui	Aparima2A_Evohe1A	Yes	Unaffected	Mixed	Tree	No	No	3_Boomer1A	BOOMER1A_08_4
BOO1A-12-3	Chick	Faeces	Boomer1A	12/03/2019	31	29-42 days	Hinemoa	Pukenui	Evohe1A_Mila1A	Yes	Unaffected	Mixed	Tree	No	No	1_Boomer1A	BOOMER1A_12_3
BOO1A-22-3	Chick	Faeces	Boomer1A	22/03/2019	41	29-42 days	Hauturu	Pukenui	NA	Yes	Unaffected	Mixed	Tree	No	No	2_Boomer1A	BOOMER1A_22_3
BOO2A-05-3	Chick	Faeces	Boomer2A	5/03/2019	21	15-28 days	Atareta	Pukenui	NA	Yes	Unaffected	Mixed	Hole	No	No	1_Boomer2A	BOOMER2A_05_3
BOO2A-08-4	Chick	Faeces	Boomer2A	8/04/2019	55	43-56 days	Atareta	Pukenui	Evohe2A	Yes	Unaffected	Mixed	Hole	No	No	2_Boomer2A	BOOMER2A_08_4
BOO2A-2020	Chick	Faeces	Boomer2A	30/05/2020	365	200+ days	Sub-adult samples	Pukenui	NA	Yes	Unaffected	Mixed	Sub-adult samples	No	No	4_Boomer2A	BOOMER2A_30_5_20
BOO2A-23-O	Chick	Faeces	Boomer2A	23/10/2019	200	200+ days	Sub-adult samples	Pukenui	NA	Yes	Unaffected	Mixed	Sub-adult samples	No	No	3_Boomer2A	BOOMER2A_23_10
BOO3A-04-4	Chick	Faeces	Boomer3A	4/04/2019	48	43-56 days	Queenie	Whenua Hou	Alice2A_Tumeke2A	Yes	Linked	Mixed	Tree	No	No	3_Boomer3A	BOOMER3A_04_4
BOO3A-14-D	Chick	Faeces	Boomer3A	14/12/2019	200	200+ days	Sub-adult samples	Whenua Hou	NA	Yes	Linked	Mixed	Sub-adult samples	No	No	5_Boomer3A	BOOMER3A_14_12
BOO3A-19-4	Chick	Faeces	Boomer3A	19/04/2019	63	57-70 days	Queenie	Whenua Hou	Alice2A_Tumeke2A	Yes	Linked	Mixed	Tree	No	No	4_Boomer3A	BOOMER3A_19_4
BOO3A-20-2	Chick	Faeces	Boomer3A	20/02/2019	5	<14 days	Hand rearing	Hand rearing	NA	Yes	Linked	Hand rearing	Hand rearing	No	Yes	1_Boomer3A	BOOMER3A_20_2
BOO3A-23-3	Chick	Faeces	Boomer3A	23/03/2019	36	29-42 days	Huhana	Whenua Hou	Huhana2A	Yes	Linked	Mixed	A-frame	No	No	2_Boomer3A	BOOMER3A_23_3
CY-NB-03-5	Nest	Litter	Cyndy_Nest	3/05/2019	48	43-56 days	Cyndy	Whenua Hou	NA	Yes	Infected	Faeces removed	Rock	No	No	5_Cyndy_Nest	CYNDY_NEST_03_5
CY-NB-14-4	Nest	Litter	Cyndy_Nest	14/04/2019	29	29-42 days	Cyndy	Whenua Hou	NA	Yes	Infected	Faeces removed	Rock	No	No	3_Cyndy_Nest	CYNDY_NEST_14_4
CY-NB-16-3	Nest	Litter	Cyndy_Nest	16/03/2019	1	<14 days	Cyndy	Whenua Hou	NA	Yes	Infected	Faeces removed	Rock	No	No	1_Cyndy_Nest	CYNDY_NEST_16_3
CY-NB-29-4	Nest	Litter	Cyndy_Nest	29/04/2019	44	43-56 days	Cyndy	Whenua Hou	NA	Yes	Infected	Faeces removed	Rock	No	No	4_Cyndy_Nest	CYNDY_NEST_29_4
CY-NB-30-3	Nest	Litter	Cyndy_Nest	30/03/2019	14	<14 days	Cyndy	Whenua Hou	NA	Yes	Infected	Faeces removed	Rock	No	No	2_Cyndy_Nest	CYNDY_NEST_30_3
ES-NB-15-4	Nest	Litter	Esperance_Nest	15/04/2019	31	29-42 days	Esperance	Whenua Hou	NA	Yes	Linked	Faeces removed	Tree	No	No	2_Esperance_Nest	ESPERANCE_NEST_15_4
ES-NB-28-4	Nest	Litter	Esperance_Nest	28/04/2019	44	43-56 days	Esperance	Whenua Hou	NA	Yes	Linked	Faeces removed	Tree	No	No	3_Esperance_Nest	ESPERANCE_NEST_28_4
ES-NB-30-3	Nest	Litter	Esperance_Nest	30/03/2019	15	15-28 days	Esperance	Whenua Hou	NA	Yes	Linked	Faeces removed	Tree	No	No	1_Esperance_Nest	ESPERANCE_NEST_30_3
ESP1B-12-O	Chick	Faeces	Esperance1B	12/10/2019	200	200+ days	Sub-adult samples	Whenua Hou	NA	Yes	Linked	Faeces removed	Sub-adult samples	No	No	2_Esperance1B	ESPERANCE1B_12_10
ESP1B-17-3	Chick	Faeces	Esperance1B	17/03/2019	3	<14 days	Esperance	Whenua Hou	NA	Yes	Linked	Faeces removed	Tree	No	No	1_Esperance1B	ESPERANCE1B_17_3
ESP2B-22-3	Chick	Faeces	Esperance2B	22/03/2019	5	<14 days	Nora	Whenua Hou	NA	Yes	Infected	Faeces removed	Open	No	No	1_Esperance2B	ESPERANCE2B_22_3
ESP3B-06-5	Chick	Faeces	Esperance3B	6/05/2019	46	43-56 days	Margaret-Maree	Whenua Hou	Pura1B	Yes	Infected	Faeces removed	A-frame	No	No	1_Esperance3B	ESPERANCE3B_06_5
ESP3B-16-O	Chick	Faeces	Esperance3B	16/10/2019	200	200+ days	Margaret-Maree	Whenua Hou	NA	Yes	Infected	Faeces removed	Sub-adult samples	No	No	2_Esperance3B	ESPERANCE3B_16_10
EV-NB-12-4	Nest	Litter	Evohe_Nest	12/04/2019	25	15-28 days	Evohe	Pukenui	NA	Yes	Unaffected	Faeces removed	A-frame	No	No	2_Evohe_Nest	EVOHE_NEST_12_4
EV-NB-22-3	Nest	Litter	Evohe_Nest	22/03/2019	4	<14 days	Evohe	Pukenui	NA	Yes	Unaffected	Faeces removed	A-frame	No	No	1_Evohe_Nest	EVOHE_NEST_22_3
EV-NB-30-4	Nest	Litter	Evohe_Nest	30/04/2019	43	43-56 days	Evohe	Pukenui	NA	Yes	Unaffected	Faeces removed	A-frame	No	No	3_Evohe_Nest	EVOHE_NEST_30_4
EVO1A-08-4	Chick	Faeces	Evohe1A	8/04/2019	58	57-70 days	Hauturu	Pukenui	Aparima2A_Boomer1A	Yes	Unaffected	Mixed	Tree	No	No	2_Evohe1A	EVOHE1A_08_4
EVO1A-13-3	Chick	Faeces	Evohe1A	13/03/2019	32	29-42 days	Hinemoa	Pukenui	Boomer1A_Mila1A	Yes	Unaffected	Mixed	Tree	No	No	1_Evohe1A	EVOHE1A_13_3
EVO2A-08-4	Chick	Faeces	Evohe2A	8/04/2019	56	43-56 days	Atareta	Pukenui	Boomer2A_Mila2A	Yes	Unaffected	Faeces in	Hole	No	No	2_Evohe2A	EVOHE2A_08_4
EVO2A-22-3	Chick	Faeces	Evohe2A	22/03/2019	39	29-42 days	Atareta	Pukenui	NA	Yes	Unaffected	Faeces in	Hole	No	No	1_Evohe2A	EVOHE2A_22_3
HH-NA-07-3	Nest	Litter	Huhana_Nest	7/03/2019	11	<14 days	Huhana	Whenua Hou	NA	Yes	Infected	Faeces removed	A-frame	No	No	2_Huhana_Nest	HUHANA_NEST_07_3
HH-NA-10-4	Nest	Litter	Huhana_Nest	10/04/2019	45	43-56 days	Huhana	Whenua Hou	NA	Yes	Infected	Faeces removed	A-frame	No	No	5_Huhana_Nest	HUHANA_NEST_10_4
HH-NA-13-3	Nest	Litter	Huhana_Nest	13/03/2019	17	15-28 days	Huhana	Whenua Hou	NA	Yes	Infected	Faeces removed	A-frame	No	No	3_Huhana_Nest	HUHANA_NEST_13_3
HH-NA-23-3	Nest	Litter	Huhana_Nest	23/03/2019	27	15-28 days	Huhana	Whenua Hou	NA	Yes	Infected	Faeces removed	A-frame	No	No	4_Huhana_Nest	HUHANA_NEST_23_3
HH-NA-28-2	Nest	Litter	Huhana_Nest	28/02/2019	4	<14 days	Huhana	Whenua Hou	NA	Yes	Infected	Faeces removed	A-frame	No	No	1_Huhana_Nest	HUHANA_NEST_28_2
HIN2A-15-3	Chick	Faeces	Hinemoa2A	15/03/2019	34	29-42 days	Rakiura	Whenua Hou	Rakiura1A	Yes	Linked	Faeces in	Tree	No	No	3_Hinemoa2A	HINEMOA2A_15_3
HIN2A-15-4	Chick	Faeces	Hinemoa2A	15/04/2019	65	57-70 days	Rakiura	Whenua Hou	Rakiura1A_Rakiura2A	Yes	Linked	Faeces in	Tree	No	No	5_Hinemoa2A	HINEMOA2A_15_4
HIN2A-20-2	Chick	Faeces	Hinemoa2A	20/02/2019	10	<14 days	Hand rearing	Hand rearing	NA	Yes	Linked	Hand rearing	Hand rearing	No	Yes	1_Hinemoa2A	HINEMOA2A_20_2
HIN2A-21-2	Chick	Faeces	Hinemoa2A	21/02/2019	11	<14 days	Atareta	Pukenui	Boomer1A	Yes	Linked	Faeces in	Hole	No	No	2_Hinemoa2A	HINEMOA2A_21_2
HIN3A-28-3	Chick	Faeces	Hinemoa3A	28/03/2019	43	43-56 days	Alice	Whenua Hou	Roha3A	Previous	Infected	Faeces removed	A-frame	No	No	2_Hinemoa3A	HINEMOA3A_28_3
HIN2A-29-3	Chick	Faeces	Hinemoa2A	29/03/2019	48	43-56 days	Rakiura	Whenua Hou	Rakiura1A_Rakiura2A	Yes	Linked	Faeces in	Tree	No	No	4_Hinemoa2A	HINEMOA2A_29_3
HIN2A-30-4	Chick	Faeces	Hinemoa2A	30/04/2019	80	71-120 days	Rakiura	Whenua Hou	Rakiura1A_Rakiura2A	Yes	Linked	Faeces in	Tree	No	No	6_Hinemoa2A	HINEMOA2A_30_4
HIN3A-07-4	Chick	Faeces	Hinemoa3A	7/04/2019	53	43-56 days	Alice	Whenua Hou	NA	Previous	Infected	Faeces removed	A-frame	No	No	3_Hinemoa3A	HINEMOA3A_07_4
HIN3A-19-2	Chick	Faeces	Hinemoa3A	18/02/2019	5	<14 days	Hand rearing	Hand rearing	NA	Previous	Infected	Hand rearing	Hand rearing	No	Yes	1_Hinemoa3A	HINEMOA3A_19_2
HM-NA-05-5	Nest	Litter	Hinemoa_Nest	5/05/2019	81	71-120 days	Hinemoa	Pukenui	NA	Yes	Unaffected	Unknown	Tree	No	No	6_Hinemoa_Nest	HINEMOA_NEST_05_5
HM-NA-07-4	Nest	Litter	Hinemoa_Nest	7/04/2019	53	43-56 days	Hinemoa	Pukenui	NA	Yes	Unaffected	Unknown	Tree	No	No	5_Hinemoa_Nest	HINEMOA_NEST_07_4
HM-NA-12-3	Nest	Litter	Hinemoa_Nest	12/03/2019	27	15-28 days	Hinemoa	Pukenui	NA	Yes	Unaffected	Unknown	Tree	No	No	2_Hinemoa_Nest	HINEMOA_NEST_12_3
HM-NA-16-3	Nest	Litter	Hinemoa_Nest	16/03/2019	31	29-42 days	Hinemoa	Pukenui	NA	Yes	Unaffected	Unknown	Tree	No	No	3_Hinemoa_Nest	HINEMOA_NEST_16_3
HM-NA-21-2	Nest	Litter	Hinemoa_Nest	21/02/2019	8	<14 days	Hinemoa	Pukenui	NA	Yes	Unaffected	Unknown	Tree	No	No	1_Hinemoa_Nest	HINEMOA_NEST_21_2
HM-NA-22-3	Nest	Litter	Hinemoa_Nest	22/03/2019	37	29-42 days	Hinemoa	Pukenui	NA	Yes	Unaffected	Unknown	Tree	No	No	4_Hinemoa_Nest	HINEMOA_NEST_22_3
HO-NA-02-3	Nest	Litter	Hoki_Nest	2/03/2019	4	<14 days	Hoki	Whenua Hou	NA	Yes	Infected	Faeces in	Tree	No	No	1_Hoki_Nest	HOKI_NEST_02_3
HO-NA-13-4	Nest	Litter	Hoki_Nest	13/04/2019	46	43-56 days	Hoki	Whenua Hou	NA	Yes	Infected	Faeces in	Tree	No	No	3_Hoki_Nest	HOKI_NEST_13_4
HO-NA-16-3	Nest	Litter	Hoki_Nest	16/03/2019	18	15-28 days	Hoki	Whenua Hou	NA	Yes	Infected	Faeces in	Tree	No	No	2_Hoki_Nest	HOKI_NEST_16_3
HT-NA-16-3	Nest	Litter	Hinetaumai_Nest	16/03/2019	8	<14 days	Hine Taumai	Pukenui	NA	Yes	Unaffected	Faeces removed	Hole	No	No	2_Hinetaumai_Nest	HINETAUMAI_NEST_16_3
HT-NB-13-3	Nest	Litter	Hinetaumai_Nest	13/03/2019	5	<14 days	Hine Taumai	Pukenui	NA	Yes	Unaffected	Faeces removed	Hole	No	No	1_Hinetaumai_Nest	HINETAUMAI_NEST_13_3
HT-NB-28-4	Nest	Litter	Hinetaumai_Nest	28/04/2019	51	43-56 days	Hine Taumai	Pukenui	NA	Yes	Unaffected	Faeces removed	Hole	No	No	3_Hinetaumai_Nest	HINETAUMAI_NEST_28_4
HU-NA-05-3	Nest	Litter	Hauturu_Nest	5/03/2019	23	15-28 days	Hauturu	Pukenui	NA	Yes	Unaffected	Faeces in	Tree	No	No	3_Hauturu_Nest	HAUTURU_NEST_05_3
HU-NA-08-4	Nest	Litter	Hauturu_Nest	8/04/2019	57	57-70 days	Hauturu	Pukenui	NA	Yes	Unaffected	Faeces in	Tree	No	No	6_Hauturu_Nest	HAUTURU_NEST_08_4
HU-NA-10-3	Nest	Litter	Hauturu_Nest	10/03/2019	28	15-28 days	Hauturu	Pukenui	NA	Yes	Unaffected	Faeces in	Tree	No	No	4_Hauturu_Nest	HAUTURU_NEST_10_3
HU-NA-20-4	Nest	Litter	Hauturu_Nest	20/04/2019	69	57-70 days	Hauturu	Pukenui	NA	Yes	Unaffected	Faeces in	Tree	No	No	7_Hauturu_Nest	HAUTURU_NEST_20_4
HU-NA-21-2	Nest	Litter	Hauturu_Nest	21/02/2019	11	<14 days	Hauturu	Pukenui	NA	Yes	Unaffected	Faeces in	Tree	No	No	1_Hauturu_Nest	HAUTURU_NEST_21_2
HU-NA-22-3	Nest	Litter	Hauturu_Nest	22/03/2019	40	29-42 days	Hauturu	Pukenui	NA	Yes	Unaffected	Faeces in	Tree	No	No	5_Hauturu_Nest	HAUTURU_NEST_22_3
HU-NA-28-2	Nest	Litter	Hauturu_Nest	28/02/2019	18	15-28 days	Hauturu	Pukenui	NA	Yes	Unaffected	Faeces in	Tree	No	No	2_Hauturu_Nest	HAUTURU_NEST_28_2
HUH2A-03-5	Chick	Faeces	Huhana2A	3/05/2019	71	71-120 days	Weheruatanga-o-te-po	Whenua Hou	Tumeke4A	Yes	Infected	Mixed	Tree	No	No	4_Huhana2A	HUHANA2A_03_5
HUH2A-11-04	Chick	Faeces	Huhana2A	11/04/2019	49	43-56 days	Weheruatanga-o-te-po	Whenua Hou	Alice3A_Tumeke4A	Yes	Infected	Mixed	Tree	No	No	2_Huhana2A	HUHANA2A_11_04
HUH2A-2020	Chick	Faeces	Huhana2A	24/06/2020	365	200+ days	Sub-adult samples	Whenua Hou	NA	Yes	Infected	Mixed	Sub-adult samples	No	No	5_Huhana2A	HUHANA2A_24_6_20
HUH2A-28-2	Chick	Faeces	Huhana2A	28/02/2019	7	<14 days	Huhana	Whenua Hou	NA	Yes	Infected	Mixed	A-frame	No	No	1_Huhana2A	HUHANA2A_28_2
HUH2A-28-4	Chick	Faeces	Huhana2A	28/04/2019	66	57-70 days	Weheruatanga-o-te-po	Whenua Hou	Tumeke4A	Yes	Infected	Mixed	Tree	No	No	3_Huhana2A	HUHANA2A_28_4
IH-NB-26-3	Nest	Litter	Ihi_Nest	26/03/2019	7	<14 days	Ihi	Whenua Hou	NA	No	Infected	Faeces in	Tree	No	No	1_Ihi_Nest	IHI_NEST_26_3
IH-NB-28-4	Nest	Litter	Ihi_Nest	28/04/2019	40	29-42 days	Ihi	Whenua Hou	NA	No	Infected	Faeces in	Tree	No	No	2_Ihi_Nest	IHI_NEST_28_4
IHI2B-29-4	Chick	Faeces	Ihi2B	29/04/2019	60	57-70 days	Sue	Whenua Hou	Ihi3B	No	Unaffected	Faeces in	Tree	No	No	1_Ihi2B	IHI2B_29_4
IHI3B-02-4	Chick	Faeces	Ihi3B	2/04/2019	7	<14 days	Sue	Whenua Hou	Ihi3B	No	Unaffected	Faeces in	Tree	No	No	2_Ihi3B	IHI3B_02_4
IHI3B-12-4	Chick	Faeces	Ihi3B	12/04/2019	17	15-28 days	Sue	Whenua Hou	Ihi2B	No	Unaffected	Faeces in	Tree	No	No	3_Ihi3B	IHI3B_12_4
IHI3B-2020	Chick	Faeces	Ihi3B	21/06/2020	365	200+ days	Sub-adult samples	Whenua Hou	NA	No	Unaffected	Faeces in	Sub-adult samples	No	No	6_Ihi3B	IHI3B_21_6_20
IHI3B-23-O	Chick	Faeces	Ihi3B	23/10/2019	200	200+ days	Sub-adult samples	Whenua Hou	NA	No	Unaffected	Faeces in	Sub-adult samples	No	No	5_Ihi3B	IHI3B_23_10
IHI3B-29-3	Chick	Faeces	Ihi3B	29/03/2019	3	<14 days	Hand rearing	Hand rearing	NA	No	Unaffected	Hand rearing	Hand rearing	No	Yes	1_Ihi3B	IHI3B_29_3
IHI3B-29-4	Chick	Faeces	Ihi3B	29/04/2019	34	29-42 days	Sue	Whenua Hou	Ihi2B	No	Unaffected	Faeces in	Tree	No	No	4_Ihi3B	IHI3B_29_4
JEM2A-10-N	Chick	Faeces	Jemma2A	10/11/2019	200	200+ days	Sub-adult samples	Pukenui	NA	Yes	Unaffected	Mixed	Sub-adult samples	No	No	6_Jemma2A	JEMMA2A_10_11
JEM2A-12-3	Chick	Faeces	Jemma2A	12/03/2019	35	29-42 days	Atareta	Pukenui	Atareta1A	Yes	Unaffected	Mixed	Hole	No	No	1_Jemma2A	JEMMA2A_12_3
JEM2A-13-3	Chick	Faeces	Jemma2A	13/03/2019	36	29-42 days	Atareta	Pukenui	Atareta1A	Yes	Unaffected	Mixed	Hole	No	No	2_Jemma2A	JEMMA2A_13_3
JEM2A-21-4	Chick	Faeces	Jemma2A	21/04/2019	75	71-120 days	Marama	Pukenui	Marama2A_Marama3A	Yes	Unaffected	Mixed	Hole	No	No	4_Jemma2A	JEMMA2A_21_4
JEM2A-23-4	Chick	Faeces	Jemma2A	23/04/2019	77	71-120 days	Marama	Pukenui	Marama2A_Marama3A	Yes	Unaffected	Mixed	Hole	No	No	5_Jemma2A	JEMMA2A_23_4
JEM2A-28-3	Chick	Faeces	Jemma2A	28/03/2019	51	43-56 days	Marama	Pukenui	Marama2A_Marama3A	Yes	Unaffected	Mixed	Hole	No	No	3_Jemma2A	JEMMA2A_28_3
JM-NB-03-5	Nest	Litter	Jemma_Nest	3/05/2019	37	29-42 days	Jemma	Pukenui	NA	No	Unaffected	Faeces removed	Tree	No	No	3_Jemma_Nest	JEMMA_NEST_03_5
JM-NB-08-4	Nest	Litter	Jemma_Nest	8/04/2019	12	<14 days	Jemma	Pukenui	NA	No	Unaffected	Faeces removed	Tree	No	No	2_Jemma_Nest	JEMMA_NEST_08_4
JM-NB-30-3	Nest	Litter	Jemma_Nest	30/03/2019	3	<14 days	Jemma	Pukenui	NA	No	Unaffected	Faeces removed	Tree	No	No	1_Jemma_Nest	JEMMA_NEST_30_3
KA-NB-20-5	Nest	Litter	Kuia_Nest	20/05/2019	58	57-70 days	Kuia	Pukenui	NA	No	Unaffected	Faeces removed	Tree	No	No	2_Kuia_Nest	KUIA_NEST_20_5
KA-NB-27-3	Nest	Litter	Kuia_Nest	27/03/2019	4	<14 days	Kuia	Pukenui	NA	No	Unaffected	Faeces removed	Tree	No	No	1_Kuia_Nest	KUIA_NEST_27_3
KANB-12-4D	Nest	Litter	Kuia_Nest	12/04/2019	20	15-28 days	Kuia	Pukenui	NA	No	Unaffected	Faeces removed	Tree	No	No	3_Kuia_Nest	KUIA_NEST_12_4
KIA1B-05-5	Chick	Faeces	Kuia1B	5/05/2019	49	43-56 days	Roha	Pukenui	NA	No	Unaffected	Faeces in	Hole	No	No	3_Kuia1B	KUIA1B_05_5
KIA1B-05-N	Chick	Faeces	Kuia1B	5/11/2019	200	200+ days	Sub-adult samples	Pukenui	NA	No	Unaffected	Faeces in	Sub-adult samples	No	No	5_Kuia1B	KUIA1B_05_11
KIA1B-06-4	Chick	Faeces	Kuia1B	6/04/2019	20	15-28 days	Roha	Pukenui	NA	No	Unaffected	Faeces in	Hole	No	No	2_Kuia1B	KUIA1B_06_4
KIA1B-17-5	Chick	Faeces	Kuia1B	17/05/2019	61	57-70 days	Roha	Pukenui	NA	No	Unaffected	Faeces in	Hole	No	No	4_Kuia1B	KUIA1B_17_5
KIA1B-21-3	Chick	Faeces	Kuia1B	21/03/2019	4	<14 days	Roha	Pukenui	NA	No	Unaffected	Faeces in	Hole	No	No	1_Kuia1B	KUIA1B_21_3
KIA2B-12-4	Chick	Faeces	Kuia2B	12/04/2019	23	15-28 days	Waa	Pukenui	NA	No	Unaffected	Faeces removed	Tree	No	No	2_Kuia2B	KUIA2B_12_4
KIA2B-12-5	Chick	Faeces	Kuia2B	12/05/2019	57	57-70 days	Waa	Pukenui	NA	No	Unaffected	Faeces removed	Tree	No	No	4_Kuia2B	KUIA2B_12_5
KIA2B-26-4	Chick	Faeces	Kuia2B	26/04/2019	41	29-42 days	Waa	Pukenui	NA	No	Unaffected	Faeces removed	Tree	No	No	3_Kuia2B	KUIA2B_26_4
KIA2B-27-3	Chick	Faeces	Kuia2B	27/03/2019	7	<14 days	Waa	Pukenui	NA	No	Unaffected	Faeces removed	Tree	No	No	1_Kuia2B	KUIA2B_27_3
KIA2B-30-N	Chick	Faeces	Kuia2B	30/11/2019	200	200+ days	Sub-adult samples	Pukenui	NA	No	Unaffected	Faeces removed	Sub-adult samples	No	No	5_Kuia2B	KUIA2B_30_11
KIA3B-12-4	Chick	Faeces	Kuia3B	12/04/2019	20	15-28 days	Kuia	Pukenui	NA	No	Unaffected	Faeces removed	Tree	Yes	No	2_Kuia3B	KUIA3B_12_4
KIA3B-2020	Chick	Faeces	Kuia3B	5/06/2020	365	200+ days	Sub-adult samples	Pukenui	NA	No	Unaffected	Faeces removed	Sub-adult samples	Yes	No	4_Kuia3B	KUIA3B_05_6_20
KIA3B-26-4	Chick	Faeces	Kuia3B	26/04/2019	34	29-42 days	Kuia	Pukenui	NA	No	Unaffected	Faeces removed	Tree	Yes	No	3_Kuia3B	KUIA3B_26_4
KIA3B-27-3	Chick	Faeces	Kuia3B	27/03/2019	4	<14 days	Kuia	Pukenui	NA	No	Unaffected	Faeces removed	Tree	Yes	No	1_Kuia3B	KUIA3B_27_3
KU-NB-10-4	Nest	Litter	Kuihi_Nest	10/04/2019	7	<14 days	Kuihi	Whenua Hou	NA	No	Infected	Faeces in	Hole	No	No	1_Kuihi_Nest	KUIHI_NEST_10_4
KU-NB-28-4	Nest	Litter	Kuihi_Nest	28/04/2019	25	15-28 days	Kuihi	Whenua Hou	NA	No	Infected	Faeces in	Hole	No	No	2_Kuihi_Nest	KUIHI_NEST_28_4
KUI1B-07-N	Chick	Faeces	Kuihi1B	7/11/2019	200	200+ days	Sub-adult samples	Whenua Hou	NA	No	Infected	Faeces in	Sub-adult samples	No	No	5_Kuihi1B	KUIHI1B_07_11
KUI1B-10-4	Chick	Faeces	Kuihi1B	10/04/2019	7	<14 days	Kuihi	Whenua Hou	Kuihi3B	No	Infected	Faeces in	Hole	No	No	1_Kuihi1B	KUIHI1B_10_4
KUI1B-14-5	Chick	Faeces	Kuihi1B	14/05/2019	41	29-42 days	Kuihi	Whenua Hou	Kuihi3B	No	Infected	Faeces in	Hole	No	No	3_Kuihi1B	KUIHI1B_14_5
KUI1B-28-4	Chick	Faeces	Kuihi1B	28/04/2019	25	15-28 days	Kuihi	Whenua Hou	Kuihi3B	No	Infected	Faeces in	Hole	No	No	2_Kuihi1B	KUIHI1B_28_4
KUI1B-28-O	Chick	Faeces	Kuihi1B	28/10/2019	200	200+ days	Sub-adult samples	Whenua Hou	NA	No	Infected	Faeces in	Sub-adult samples	No	No	4_Kuihi1B	KUIHI1B_28_10
KUI2A-03-5	Chick	Faeces	Kuihi2A	3/05/2019	45	43-56 days	Pounamu	Whenua Hou	Pearl2B	Yes	Infected	Faeces in	Hole	No	No	2_Kuihi2A	KUIHI2A_03_5
KUI2A-15-3	Chick	Faeces	Kuihi2A	15/03/2019	26	15-28 days	Pounamu	Whenua Hou	Bella2A	Yes	Infected	Faeces in	Hole	No	No	1_Kuihi2A	KUIHI2A_15_3
KUI3B-10-4	Chick	Faeces	Kuihi3B	10/04/2019	1	<14 days	Hand rearing	Hand rearing	NA	No	Infected	Hand rearing	Hand rearing	No	Yes	1_Kuihi3B	KUIHI3B_10_4
KUI3B-28-4	Chick	Faeces	Kuihi3B	28/04/2019	19	15-28 days	Kuihi	Whenua Hou	Kuihi3B	No	Infected	Faeces in	Hole	No	No	2_Kuihi3B	KUIHI3B_28_4
MA-NA-10-3	Nest	Litter	Marama_Nest	10/03/2019	29	29-42 days	Marama	Pukenui	NA	Yes	Unaffected	Faeces removed	Hole	No	No	2_Marama_Nest	MARAMA_NEST_10_3
MA-NA-12-4	Nest	Litter	Marama_Nest	12/04/2019	62	57-70 days	Marama	Pukenui	NA	Yes	Unaffected	Faeces removed	Hole	No	No	5_Marama_Nest	MARAMA_NEST_12_4
MA-NA-18-2	Nest	Litter	Marama_Nest	18/02/2019	9	<14 days	Marama	Pukenui	NA	Yes	Unaffected	Faeces removed	Hole	No	No	1_Marama_Nest	MARAMA_NEST_18_2
MA-NA-21-4	Nest	Litter	Marama_Nest	21/04/2019	71	71-120 days	Marama	Pukenui	NA	Yes	Unaffected	Faeces removed	Hole	No	No	6_Marama_Nest	MARAMA_NEST_21_4
MA-NA-23-4	Nest	Litter	Marama_Nest	23/04/2019	73	71-120 days	Marama	Pukenui	NA	Yes	Unaffected	Faeces removed	Hole	No	No	7_Marama_Nest	MARAMA_NEST_23_4
MA-NA-26-3	Nest	Litter	Marama_Nest	26/03/2019	45	43-56 days	Marama	Pukenui	NA	Yes	Unaffected	Faeces removed	Hole	No	No	3_Marama_Nest	MARAMA_NEST_26_3
MA-NA-28-3	Nest	Litter	Marama_Nest	28/03/2019	47	43-56 days	Marama	Pukenui	NA	Yes	Unaffected	Faeces removed	Hole	No	No	4_Marama_Nest	MARAMA_NEST_28_3
MAR1A-04-4	Chick	Faeces	Marama1A	4/04/2019	57	57-70 days	Hand rearing	Hand rearing	NA	No	Unaffected	Hand rearing	Hand rearing	No	Yes	2_Marama1A	MARAMA1A_04_4
MAR1A-21-3	Chick	Faeces	Marama1A	21/03/2019	43	43-56 days	Hand rearing	Hand rearing	NA	No	Unaffected	Hand rearing	Hand rearing	No	Yes	1_Marama1A	MARAMA1A_21_3
MAR1A-21-4	Chick	Faeces	Marama1A	21/04/2019	74	71-120 days	Hand rearing	Hand rearing	NA	No	Unaffected	Hand rearing	Hand rearing	No	Yes	3_Marama1A	MARAMA1A_21_4
MAR2A-10-3	Chick	Faeces	Marama2A	10/03/2019	29	29-42 days	Marama	Pukenui	Marama3A	Yes	Unaffected	Faeces removed	Hole	Yes	No	2_Marama2A	MARAMA2A_10_3
MAR2A-12-O	Chick	Faeces	Marama2A	12/10/2019	200	200+ days	Sub-adult samples	Pukenui	NA	Yes	Unaffected	Faeces removed	Sub-adult samples	Yes	No	7_Marama2A	MARAMA2A_12_10
MAR2A-18-2	Chick	Faeces	Marama2A	18/02/2019	9	<14 days	Marama	Pukenui	Marama3A	Yes	Unaffected	Faeces removed	Hole	Yes	No	1_Marama2A	MARAMA2A_18_2
MAR2A-21-4	Chick	Faeces	Marama2A	21/04/2019	71	71-120 days	Marama	Pukenui	Jemma2A_Marama3A	Yes	Unaffected	Faeces removed	Hole	Yes	No	5_Marama2A	MARAMA2A_21_4
MAR2A-23-4	Chick	Faeces	Marama2A	23/04/2019	73	71-120 days	Marama	Pukenui	Jemma2A_Marama3A	Yes	Unaffected	Faeces removed	Hole	Yes	No	6_Marama2A	MARAMA2A_23_4
MAR2A-26-3	Chick	Faeces	Marama2A	26/03/2019	45	43-56 days	Marama	Pukenui	Jemma2A_Marama3A	Yes	Unaffected	Faeces removed	Hole	Yes	No	3_Marama2A	MARAMA2A_26_3
MAR2A-28-3	Chick	Faeces	Marama2A	28/03/2019	47	43-56 days	Marama	Pukenui	Jemma2A_Marama3A	Yes	Unaffected	Faeces removed	Hole	Yes	No	4_Marama2A	MARAMA2A_28_3
MAR3A-18-2	Chick	Faeces	Marama3A	18/02/2019	6	<14 days	Marama	Pukenui	Marama2A	Yes	Unaffected	Faeces removed	Hole	No	No	1_Marama3A	MARAMA3A_18_2
MAR3A-2020	Chick	Faeces	Marama3A	27/05/2020	365	200+ days	Sub-adult samples	Pukenui	NA	Yes	Unaffected	Faeces removed	Sub-adult samples	No	No	5_Marama3A	MARAMA3A_27_5_20
MAR3A-21-4	Chick	Faeces	Marama3A	21/04/2019	68	57-70 days	Marama	Pukenui	Jemma2A_Marama2A	Yes	Unaffected	Faeces removed	Hole	No	No	3_Marama3A	MARAMA3A_21_4
MAR3A-23-4	Chick	Faeces	Marama3A	23/04/2019	70	57-70 days	Marama	Pukenui	Jemma2A_Marama2A	Yes	Unaffected	Faeces removed	Hole	No	No	4_Marama3A	MARAMA3A_23_4
MAR3A-26-3	Chick	Faeces	Marama3A	26/03/2019	42	29-42 days	Marama	Pukenui	Jemma2A_Marama2A	Yes	Unaffected	Faeces removed	Hole	No	No	2_Marama3A	MARAMA3A_26_3
MIL1A-07-4	Chick	Faeces	Mila1A	7/04/2019	55	43-56 days	Hinemoa	Pukenui	Atareta1A_Aparima3A	Yes	Unaffected	Unknown	Tree	No	No	5_Mila1A	MILA1A_07_4
MIL1A-13-3	Chick	Faeces	Mila1A	13/03/2019	30	29-42 days	Hinemoa	Pukenui	Boomer1A_Evohe1A	Yes	Unaffected	Unknown	Tree	No	No	3_Mila1A	MILA1A_13_3
MIL1A-20-2	Chick	Faeces	Mila1A	20/02/2019	9	<14 days	Hand rearing	Hand rearing	NA	Yes	Unaffected	Hand rearing	Hand rearing	No	Yes	1_Mila1A	MILA1A_20_2
MIL1A-2020	Chick	Faeces	Mila1A	9/06/2020	365	200+ days	Sub-adult samples	Pukenui	NA	Yes	Unaffected	Unknown	Sub-adult samples	No	No	6_Mila1A	MILA1A_09_6_20
MIL1A-21-2	Chick	Faeces	Mila1A	21/02/2019	10	<14 days	Hinemoa	Pukenui	Evohe1A	Yes	Unaffected	Unknown	Tree	No	No	2_Mila1A	MILA1A_21_2
MIL1A-22-3	Chick	Faeces	Mila1A	22/03/2019	39	29-42 days	Hinemoa	Pukenui	Atareta1A_Aparima3A	Yes	Unaffected	Unknown	Tree	No	No	4_Mila1A	MILA1A_22_3
MIL2A-11-4	Chick	Faeces	Mila2A	11/04/2019	57	57-70 days	Atareta	Pukenui	Evohe2A_Boomer2A	Yes	Unaffected	Mixed	Hole	No	No	3_Mila2A	MILA2A_11_4
MIL2A-20-2	Chick	Faeces	Mila2A	20/02/2019	7	<14 days	Hand rearing	Hand rearing	NA	Yes	Unaffected	Hand rearing	Hand rearing	No	Yes	1_Mila2A	MILA2A_20_2
MIL2A-2020	Chick	Faeces	Mila2A	6/02/2020	365	200+ days	Sub-adult samples	Pukenui	NA	Yes	Unaffected	Mixed	Sub-adult samples	No	No	5_Mila2A	MILA2A_06_2_20
MIL2A-25-O	Chick	Faeces	Mila2A	25/10/2019	200	200+ days	Sub-adult samples	Pukenui	NA	Yes	Unaffected	Mixed	Sub-adult samples	No	No	4_Mila2A	MILA2A_25_10
MIL2A-28-3	Chick	Faeces	Mila2A	28/03/2019	43	43-56 days	Yasmine	Pukenui	Nora3A	Yes	Unaffected	Mixed	Hole	No	No	2_Mila2A	MILA2A_28_3
MM-NB-11-4	Nest	Litter	Margaretmaree_Nest	11/04/2019	19	15-28 days	Margaret-Maree	Whenua Hou	NA	Yes	Infected	Faeces removed	A-frame	No	No	2_Margaretmaree_Nest	MARGARETMAREE_NEST_11_4
MM-NB-27-3	Nest	Litter	Margaretmaree_Nest	27/03/2019	4	<14 days	Margaret-Maree	Whenua Hou	NA	Yes	Infected	Faeces removed	A-frame	No	No	1_Margaretmaree_Nest	MARGARETMAREE_NEST_27_3
MM-NB-6-5	Nest	Litter	Margaretmaree_Nest	6/05/2019	44	43-56 days	Margaret-Maree	Whenua Hou	NA	Yes	Infected	Faeces removed	A-frame	No	No	3_Margaretmaree_Nest	MARGARETMAREE_NEST_06_5
MM2B-02-4	Chick	Faeces	Margaretmaree2B	2/04/2019	5	<14 days	Tumeke	Whenua Hou	NA	No	Infected	Faeces removed	Tree	No	No	1_Margaretmaree2B	MARGARETMAREE2B_02_4
MM2B-05-5	Chick	Faeces	Margaretmaree2B	21/05/2019	54	43-56 days	Tumeke	Whenua Hou	NA	No	Infected	Faeces removed	Tree	No	No	4_Margaretmaree2B	MARGARETMAREE2B_21_5
MM2B-20-4	Chick	Faeces	Margaretmaree2B	20/04/2019	23	15-28 days	Tumeke	Whenua Hou	NA	No	Infected	Faeces removed	Tree	No	No	2_Margaretmaree2B	MARGARETMAREE2B_20_4
MM2B-21-5	Chick	Faeces	Margaretmaree2B	5/05/2019	38	29-42 days	Tumeke	Whenua Hou	NA	No	Infected	Faeces removed	Tree	No	No	3_Margaretmaree2B	MARGARETMAREE2B_05_5
NOR1A-10-4	Chick	Faeces	Nora1A	10/04/2019	59	57-70 days	Huhana	Whenua Hou	NA	Yes	Infected	Faeces removed	A-frame	No	No	2_Nora1A	NORA1A_10_4
NOR1A-20-4	Chick	Faeces	Nora1A	20/04/2019	69	57-70 days	Huhana	Whenua Hou	NA	Yes	Infected	Faeces removed	A-frame	No	No	3_Nora1A	NORA1A_20_4
NOR1A-22-3	Chick	Faeces	Nora1A	22/03/2019	40	29-42 days	Hand rearing	Hand rearing	NA	Yes	Infected	Hand rearing	Hand rearing	No	Yes	1_Nora1A	NORA1A_22_3
NOR3A-28-3	Chick	Faeces	Nora3A	28/03/2019	41	29-42 days	Yasmine	Pukenui	Mila2A	Yes	Unaffected	Faeces removed	Hole	No	No	1_Nora3A	NORA3A_28_3
NOR3B-16-4	Chick	Faeces	Nora3B	16/04/2019	25	15-28 days	Nora	Whenua Hou	NA	Previous	Infected	Faeces removed	Open	No	No	2_Nora3B	NORA3B_16_4
NOR3B-21-O	Chick	Faeces	Nora3B	21/10/2019	200	200+ days	Sub-adult samples	Whenua Hou	NA	Yes	Infected	Faeces removed	Sub-adult samples	No	No	4_Nora3B	NORA3B_21_10
NOR3B-29-4	Chick	Faeces	Nora3B	29/04/2019	38	29-42 days	Nora	Whenua Hou	NA	Previous	Infected	Faeces removed	Open	No	No	3_Nora3B	NORA3B_29_4
NOR3B-30-3	Chick	Faeces	Nora3B	30/03/2019	8	<14 days	Nora	Whenua Hou	NA	Previous	Infected	Faeces removed	Open	No	No	1_Nora3B	NORA3B_30_3
NR-NB-16-4	Nest	Litter	Nora_Nest	16/04/2019	27	15-28 days	Nora	Whenua Hou	NA	Yes	Infected	Faeces removed	Open	No	No	3_Nora_Nest	NORA_NEST_16_4
NR-NB-23-3	Nest	Litter	Nora_Nest	23/03/2019	3	<14 days	Nora	Whenua Hou	NA	Yes	Infected	Faeces removed	Open	No	No	1_Nora_Nest	NORA_NEST_23_3
NR-NB-29-4	Nest	Litter	Nora_Nest	29/04/2019	40	29-42 days	Nora	Whenua Hou	NA	Yes	Infected	Faeces removed	Open	No	No	4_Nora_Nest	NORA_NEST_29_4
NR-NB-31-3	Nest	Litter	Nora_Nest	31/03/2019	11	<14 days	Nora	Whenua Hou	NA	Yes	Infected	Faeces removed	Open	No	No	2_Nora_Nest	NORA_NEST_31_3
P-ABE-12-4	Pool	Faeces	Alice4A_Bella3A	12/04/2019	41	29-42 days	Waikawa	Pukenui	NA	Yes	Unaffected	Faeces removed	A-frame	No	No	Alice4A_Bella3A	ALICE4A_BELLA3A_12_4
P-ABT-05-5	Pool	Faeces	Alice2A_Boomer3A_Tumeke2A	5/05/2019	75	71-120 days	Queenie	Whenua Hou	NA	Yes	Linked	Faeces in	Tree	No	No	2_Alice2A_Boomer3A_Tumeke2A	ALICE2A_BOOMER3A_TUMEKE2A_05_5
P-ABT-15-4	Pool	Faeces	Alice2A_Boomer3A_Tumeke2A	15/04/2019	55	43-56 days	Queenie	Whenua Hou	NA	Yes	Linked	Faeces in	Tree	No	No	1_Alice2A_Boomer3A_Tumeke2A	ALICE2A_BOOMER3A_TUMEKE2A_15_4
P-APA-05-3	Pool	Faeces	Aparima2A_Aparima3A	5/03/2019	21	15-28 days	Hauturu	Pukenui	NA	Yes	Unaffected	Faeces in	Tree	No	No	1_Aparima2A_Aparima3A	APARIMA2A_APARIMA3A_05_3
P-APA-10-3	Pool	Faeces	Aparima2A_Aparima3A	10/03/2019	26	15-28 days	Hauturu	Pukenui	NA	Yes	Unaffected	Faeces in	Tree	No	No	2_Aparima2A_Aparima3A	APARIMA2A_APARIMA3A_10_3
P-ATN-10-4	Pool	Faeces	Atareta3A_Nora2A	10/04/2019	30	29-42 days	Aranga	Whenua Hou	NA	Previous	Infected	Faeces removed	Tree	No	No	2_Atareta3A_Nora2A	ATARETA3A_NORA2A_10_4
P-ATN-25-3	Pool	Faeces	Atareta3A_Nora2A	25/03/2019	14	<14 days	Aranga	Whenua Hou	NA	Previous	Infected	Faeces removed	Tree	No	No	1_Atareta3A_Nora2A	ATARETA3A_NORA2A_25_3
P-ATU-15-3	Pool	Faeces	Alice3A_Tumeke4A	15/03/2019	16	15-28 days	Alice	Whenua Hou	NA	Yes	Infected	Faeces removed	A-frame	No	No	1_Alice3A_Tumeke4A	ALICE3A_TUMEKE4A_15_3
P-ATU-23-3	Pool	Faeces	Alice2A_Tumeke2A	23/03/2019	29	29-42 days	Queenie	Whenua Hou	NA	Yes	Unaffected	Faeces in	Tree	No	No	1_Alice2A_Tumeke2A	ALICE2A_TUMEKE2A_23_3
P-ATU-27-3	Pool	Faeces	Alice2A_Tumeke2A	27/03/2019	33	29-42 days	Queenie	Whenua Hou	NA	Yes	Unaffected	Faeces in	Tree	No	No	2_Alice2A_Tumeke2A	ALICE2A_TUMEKE2A_27_3
P-ATU-29-3	Pool	Faeces	Alice3A_Tumeke4A	29/03/2019	30	29-42 days	Weheruatanga-o-te-po	Whenua Hou	NA	Yes	Infected	Faeces removed	Tree	No	No	2_Alice3A_Tumeke4A	ALICE3A_TUMEKE4A_29_3
P-AWA-03-5	Pool	Faeces	Awarua3A_Awarua4A	3/05/2019	54	43-56 days	Cyndy	Whenua Hou	NA	Yes	Infected	Faeces removed	Rock	No	No	1_Awarua3A_Awarua4A	AWARUA3A_AWARUA4A_03_5
P-AWQ-26-3	Pool	Faeces	Awarua3A_Queenie4A	26/03/2019	19	15-28 days	Ihi	Whenua Hou	NA	Yes	Infected	Faeces in	Tree	No	No	2_Awarua3A_Queenie4A	AWARUA3A_QUEENIE4A_26_3
P-AWS-11-4	Pool	Faeces	Awarua1A_Suzanne3A	11/04/2019	38	29-42 days	Awarua	Whenua Hou	NA	Yes	Unaffected	Faeces removed	Tree	No	No	2_Awarua1A_Suzanne3A	AWARUA1A_SUZANNE3A_11_4
P-AWS-18-3	Pool	Faeces	Awarua1A_Suzanne3A	18/03/2019	13	<14 days	Awarua	Whenua Hou	NA	Yes	Unaffected	Faeces removed	Tree	No	No	1_Awarua1A_Suzanne3A	AWARUA1A_SUZANNE3A_18_3
P-BEK-28-3	Pool	Faeces	Bella2A_Kuihi2A	28/03/2019	33	29-42 days	Pounamu	Whenua Hou	NA	Yes	Infected	Faeces in	Hole	No	No	Bella2A_Kuihi2A	BELLA2A_KUIHI2A_28_3
P-BHP-30-3	Pool	Faeces	Bella2A_Huhana2A_Pearl2B	30/03/2019	35	29-42 days	Hoki	Whenua Hou	NA	Yes	Infected	Faeces in	Tree	No	No	Bella2A_Huhana2A_Pearl2B	BELLA2A_HUHANA2A_PEARL2B_30_3
P-EAP-27-3	Pool	Faeces	Esperance3B_Pura1B	27/03/2019	6	<14 days	Margaret-Maree	Whenua Hou	NA	Yes	Infected	Faeces removed	A-frame	No	No	Esperance3B_Pura1B	ESPERANCE3B_PURA1B_27_3
P-ESP-11-4	Pool	Faeces	Esperance2B_Esperance3B	11/04/2019	23	15-28 days	Margaret-Maree	Whenua Hou	NA	Yes	Infected	Faeces removed	A-frame	No	No	Esperance2B_Esperance3B	ESPERANCE2B_ESPERANCE3B_11_4
P-ESP-30-3	Pool	Faeces	Esperance1B_Esperance2B	30/03/2019	14	<14 days	Esperance	Whenua Hou	NA	Yes	Infected	Faeces removed	Tree	No	No	Esperance1B_Esperance2B	ESPERANCE1B_ESPERANCE2B_30_3
P-EVM-05-3	Pool	Faeces	Evohe1A_Mila1A	5/03/2019	23	15-28 days	Hinemoa	Pukenui	NA	Yes	Unaffected	Mixed	Tree	No	No	Evohe1A_Mila1A	EVOHE1A_MILA1A_05_3
P-HIR-20-3	Pool	Faeces	Hinemoa3A_Roha3A	20/03/2019	36	29-42 days	Alice	Whenua Hou	NA	Previous	Linked	Faeces removed	A-frame	No	No	1_Hinemoa3A_Roha3A	HINEMOA3A_ROHA3A_20_3
P-HIR-23-3	Pool	Faeces	Hinemoa3A_Roha3A	23/03/2019	39	29-42 days	Alice	Whenua Hou	NA	Previous	Linked	Faeces removed	A-frame	No	No	2_Hinemoa3A_Roha3A	HINEMOA3A_ROHA3A_23_3
P-IHI-11-5	Pool	Faeces	Ihi2B_Ihi3B	11/05/2019	47	43-56 days	Sue	Whenua Hou	NA	No	Unaffected	Faeces in	Tree	No	No	3_Ihi2B_Ihi3B	IHI2B_IHI3B_11_5
P-IHI-30-3	Pool	Faeces	Ihi2B_Ihi3B	30/03/2019	5	<14 days	Sue	Whenua Hou	NA	No	Unaffected	Faeces in	Tree	No	No	1_Ihi2B_Ihi3B	IHI2B_IHI3B_30_3
P-IHI-31-3	Pool	Faeces	Ihi2B_Ihi3B	31/03/2019	6	<14 days	Sue	Whenua Hou	NA	No	Unaffected	Faeces in	Tree	No	No	2_Ihi2B_Ihi3B	IHI2B_IHI3B_31_3
P-JMM-12-4	Pool	Faeces	Jemma2A_Marama2A_Marama3A	12/04/2019	61	57-70 days	Marama	Pukenui	NA	Yes	Unaffected	Faeces removed	Hole	No	No	Jemma2A_Marama2A_Marama3A	JEMMA2A_MARAMA2A_MARAMA3A_12_4
P-KUP-03-5	Pool	Faeces	Kuihi2A_Pearl2B	3/05/2019	73	71-120 days	Pounamu	Whenua Hou	NA	Yes	Infected	Faeces in	Hole	No	No	Kuihi2A_Pearl2B	KUIHI2A_PEARL2B_03_5
P-MAR-10-3	Pool	Faeces	Marama2A_Marama3A	10/03/2019	27	15-28 days	Marama	Pukenui	NA	Yes	Unaffected	Faeces removed	Hole	No	No	Marama2A_Marama3A	MARAMA2A_MARAMA3A_10_3
P-PEB-16-3	Pool	Faeces	Bella1A_Pearl2B	16/03/2019	24	15-28 days	Hoki	Whenua Hou	NA	Yes	Infected	Faeces in	Tree	No	No	Bella1A_Pearl2B	BELLA1A_PEARL2B_16_3
P-PUR-01-4	Pool	Faeces	Pura2B_Pura3B	1/04/2019	8	<14 days	Bella	Whenua Hou	NA	No	Unaffected	Faeces in	Hole	No	No	2_Pura2B_Pura3B	PURA2B_PURA3B_01_4
P-PUR-12-5	Pool	Faeces	Pura2B_Pura3B	12/05/2019	49	43-56 days	Bella	Whenua Hou	NA	No	Unaffected	Faeces in	Hole	No	No	5_Pura2B_Pura3B	PURA2B_PURA3B_12_5
P-PUR-13-4	Pool	Faeces	Pura2B_Pura3B	13/04/2019	20	15-28 days	Bella	Whenua Hou	NA	No	Unaffected	Faeces in	Hole	No	No	3_Pura2B_Pura3B	PURA2B_PURA3B_13_4
P-PUR-26-4	Pool	Faeces	Pura2B_Pura3B	26/04/2019	28	15-28 days	Bella	Whenua Hou	NA	No	Unaffected	Faeces in	Hole	No	No	4_Pura2B_Pura3B	PURA2B_PURA3B_26_4
P-PUR-30-3	Pool	Faeces	Pura2B_Pura3B	30/03/2019	6	<14 days	Bella	Whenua Hou	NA	No	Unaffected	Faeces in	Hole	No	No	1_Pura2B_Pura3B	PURA2B_PURA3B_30_3
P-QUR-03-5	Pool	Faeces	Queenie2A_Ruth3A	3/05/2019	63	57-70 days	Zephyr	Whenua Hou	NA	Yes	Unaffected	Faeces removed	Hole	No	No	2_Queenie2A_Ruth3A	QUEENIE2A_RUTH3A_03_5
P-QUR-24-3	Pool	Faeces	Queenie2A_Ruth3A	24/03/2019	23	15-28 days	Zephyr	Whenua Hou	NA	Yes	Unaffected	Faeces removed	Hole	No	No	1_Queenie2A_Ruth3A	QUEENIE2A_RUTH3A_24_3
P-RAH-07-3	Pool	Faeces	Huhana2A_Rakiura2A	7/03/2019	16	15-28 days	Huhana	Whenua Hou	NA	Yes	Infected	Faeces removed	A-frame	No	No	1_Huhana2A_Rakiura2A	HUHANA2A_RAKIURA2A_07_3
P-RAH-13-3	Pool	Faeces	Huhana2A_Rakiura2A	13/03/2019	23	15-28 days	Huhana	Whenua Hou	NA	Yes	Infected	Faeces removed	A-frame	No	No	2_Huhana2A_Rakiura2A	HUHANA2A_RAKIURA2A_13_3
P-RRH-25-3	Pool	Faeces	Hinemoa2A_Rakiura1A_Rakiura2A	25/03/2019	39	29-42 days	Rakiura	Whenua Hou	NA	Yes	Linked	Faeces in	Tree	No	No	1_Hinemoa2A_Rakiura1A_Rakiura2A	HINEMOA2A_RAKIURA1A_RAKIURA2A_25_3
P-RRH-30-4	Pool	Faeces	Hinemoa2A_Rakiura1A_Rakiura2A	30/04/2019	75	71-120 days	Rakiura	Whenua Hou	NA	Yes	Linked	Faeces in	Tree	No	No	2_Hinemoa2A_Rakiura1A_Rakiura2A	HINEMOA2A_RAKIURA1A_RAKIURA2A_30_4
P-SUZ-08-3	Pool	Faeces	Suzanne1A_Suzanne2A	8/03/2019	6	<14 days	Suzanne	Whenua Hou	NA	No	Unaffected	Faeces removed	Tree	No	No	1_Suzanne1A_Suzanne2A	SUZANNE1A_SUZANNE2A_08_3
P-SUZ-14-4	Pool	Faeces	Suzanne1A_Suzanne2A	14/04/2019	39	29-42 days	Suzanne	Whenua Hou	NA	No	Unaffected	Faeces removed	Tree	No	No	3_Suzanne1A_Suzanne2A	SUZANNE2A_SUZANNE3A_14_4
P-SUZ-23-3	Pool	Faeces	Suzanne1A_Suzanne2A	23/03/2019	20	15-28 days	Suzanne	Whenua Hou	NA	No	Unaffected	Faeces removed	Tree	No	No	2_Suzanne1A_Suzanne2A	SUZANNE1A_SUZANNE2A_23_3
P-TUH-28-4	Pool	Faeces	Huhana2A_Tumeke4A	28/04/2019	63	57-70 days	Weheruatanga-o-te-po	Whenua Hou	NA	Yes	Infected	Faeces removed	Tree	No	No	Huhana2A_Tumeke4A	HUHANA2A_TUMEKE4A_28_4
PEA2B-01-3	Chick	Faeces	Pearl2B	1/03/2019	8	<14 days	Alice	Whenua Hou	NA	Yes	Infected	Mixed	A-frame	No	No	1_Pearl2B	PEARL2B_01_3
PEA2B-13-4	Chick	Faeces	Pearl2B	13/04/2019	51	43-56 days	Hoki	Whenua Hou	NA	Yes	Infected	Mixed	Tree	No	No	3_Pearl2B	PEARL2B_13_4
PEA2B-16-3	Chick	Faeces	Pearl2B	16/03/2019	23	15-28 days	Hoki	Whenua Hou	Bella1A	Yes	Infected	Mixed	Tree	No	No	2_Pearl2B	PEARL2B_16_3
PR-NB-23-3	Nest	Litter	Pura_Nest	23/03/2019	5	<14 days	Pura	Whenua Hou	NA	Yes	Infected	Faeces removed	A-frame	No	No	1_Pura_Nest	PURA_NEST_23_3
PU-NA-01-3	Nest	Litter	Pounamu_Nest	1/03/2019	1	<14 days	Pounamu	Whenua Hou	NA	Yes	Infected	Faeces in	Hole	No	No	1_Pounamu_Nest	POUNAMU_NEST_01_3
PU-NA-05-5	Nest	Litter	Pounamu_Nest	5/05/2019	36	29-42 days	Pounamu	Whenua Hou	NA	Yes	Infected	Faeces in	Hole	No	No	4_Pounamu_Nest	POUNAMU_NEST_05_5
PU-NA-15-3	Nest	Litter	Pounamu_Nest	15/03/2019	15	15-28 days	Pounamu	Whenua Hou	NA	Yes	Infected	Faeces in	Hole	No	No	2_Pounamu_Nest	POUNAMU_NEST_15_3
PU-NA-28-3	Nest	Litter	Pounamu_Nest	28/03/2019	28	15-28 days	Pounamu	Whenua Hou	NA	Yes	Infected	Faeces in	Hole	No	No	3_Pounamu_Nest	POUNAMU_NEST_28_3
PUR1B-06-5	Chick	Faeces	Pura1B	6/05/2019	46	43-56 days	Margaret-Maree	Whenua Hou	Esperance3B	Yes	Linked	Faeces removed	A-frame	No	No	3_Pura1B	PURA1B_06_5
PUR1B-15-4	Chick	Faeces	Pura1B	15/04/2019	25	15-28 days	Esperance	Whenua Hou	NA	Yes	Linked	Faeces removed	Tree	No	No	2_Pura1B	PURA1B_15_4
PUR1B-2020	Chick	Faeces	Pura1B	11/03/2020	365	200+ days	Sub-adult samples	Whenua Hou	NA	Yes	Linked	Faeces removed	Sub-adult samples	No	No	5_Pura1B	PURA1B_11_3_20
PUR1B-21-O	Chick	Faeces	Pura1B	21/10/2019	200	200+ days	Sub-adult samples	Whenua Hou	NA	Yes	Linked	Faeces removed	Sub-adult samples	No	No	4_Pura1B	PURA1B_21_10
PUR1B-25-3	Chick	Faeces	Pura1B	25/03/2019	4	<14 days	Margaret-Maree	Whenua Hou	NA	Yes	Linked	Faeces removed	A-frame	No	No	1_Pura1B	PURA1B_25_3
PUR2B-25-3	Chick	Faeces	Pura2B	25/03/2019	2	<14 days	Hand rearing	Hand rearing	NA	No	Unaffected	Hand rearing	Hand rearing	No	Yes	1_Pura2B	PURA2B_25_3
PUR2B-28-O	Chick	Faeces	Pura2B	28/10/2019	200	200+ days	Sub-adult samples	Whenua Hou	NA	No	Unaffected	Faeces in	Sub-adult samples	No	No	2_Pura2B	PURA2B_28_10
PUR3B-13-O	Chick	Faeces	Pura3B	13/10/2019	200	200+ days	Sub-adult samples	Whenua Hou	NA	No	Unaffected	Faeces in	Sub-adult samples	No	No	3_Pura3B	PURA3B_13_10
PUR3B-26-4	Chick	Faeces	Pura3B	26/04/2019	32	29-42 days	Bella	Whenua Hou	Pura2B	No	Unaffected	Faeces in	Hole	No	No	2_Pura3B	PURA3B_26_4
PUR3B-27-3	Chick	Faeces	Pura3B	27/03/2019	2	<14 days	Hand rearing	Hand rearing	NA	No	Unaffected	Hand rearing	Hand rearing	No	Yes	1_Pura3B	PURA3B_27_3
QU-NA-01-3	Nest	Litter	Queenie_Nest	1/03/2019	6	<14 days	Queenie	Whenua Hou	NA	Yes	Unaffected	Faeces in	Tree	No	No	1_Queenie_Nest	QUEENIE_NEST_01_3
QU-NA-05-5	Nest	Litter	Queenie_Nest	5/05/2019	71	71-120 days	Queenie	Whenua Hou	NA	Yes	Unaffected	Faeces in	Tree	No	No	3_Queenie_Nest	QUEENIE_NEST_05_5
QU-NA-23-3	Nest	Litter	Queenie_Nest	23/03/2019	28	15-28 days	Queenie	Whenua Hou	NA	Yes	Unaffected	Faeces in	Tree	No	No	2_Queenie_Nest	QUEENIE_NEST_23_3
QUE2A-09-4	Chick	Faeces	Queenie2A	9/04/2019	42	29-42 days	Zephyr	Whenua Hou	Ruth3A	Yes	Unaffected	Faeces removed	Hole	No	No	3_Queenie2A	QUEENIE2A_09_4
QUE2A-11-N	Chick	Faeces	Queenie2A	11/11/2019	200	200+ days	Sub-adult samples	Whenua Hou	NA	Yes	Unaffected	Faeces removed	Sub-adult samples	No	No	4_Queenie2A	QUEENIE2A_11_11
QUE2A-12-3	Chick	Faeces	Queenie2A	12/03/2019	14	<14 days	Hand rearing	Hand rearing	NA	Yes	Unaffected	Hand rearing	Hand rearing	No	Yes	1_Queenie2A	QUEENIE2A_12_3
QUE2A-15-3	Chick	Faeces	Queenie2A	15/03/2019	17	15-28 days	Aranga	Whenua Hou	NA	Yes	Unaffected	Faeces removed	Tree	No	No	2_Queenie2A	QUEENIE2A_15_3
QUE3A-01-4	Chick	Faeces	Queenie3A	1/04/2019	29	29-42 days	Hand rearing	Hand rearing	NA	Yes	Unaffected	Hand rearing	Hand rearing	No	Yes	1_Queenie3A	QUEENIE3A_01_4
QUE3A-03-4	Chick	Faeces	Queenie3A	3/04/2019	31	29-42 days	Hand rearing	Hand rearing	NA	Yes	Unaffected	Hand rearing	Hand rearing	No	Yes	2_Queenie3A	QUEENIE3A_03_4
QUE3A-12-4	Chick	Faeces	Queenie3A	12/04/2019	40	29-42 days	Evohe	Pukenui	NA	Yes	Unaffected	Faeces removed	A-frame	No	No	3_Queenie3A	QUEENIE3A_12_4
QUE3A-2020	Chick	Faeces	Queenie3A	14/03/2020	365	200+ days	Sub-adult samples	Whenua Hou	NA	Yes	Unaffected	Faeces removed	Sub-adult samples	No	No	5_Queenie3A	QUEENIE3A_14_3_20
QUE3A-30-4	Chick	Faeces	Queenie3A	30/04/2019	58	57-70 days	Evohe	Pukenui	NA	Yes	Unaffected	Faeces removed	A-frame	No	No	4_Queenie3A	QUEENIE3A_30_4
QUE4A-11-3	Chick	Faeces	Queenie4A	11/03/2019	5	<14 days	Weheruatanga-o-te-po	Whenua Hou	NA	Yes	Infected	Mixed	Tree	No	No	1_Queenie4A	QUEENIE4A_11_3
QUE4A-28-4	Chick	Faeces	Queenie4A	28/04/2019	53	43-56 days	Ihi	Whenua Hou	Awarua_3A	Yes	Infected	Mixed	Tree	No	No	2_Queenie4A	QUEENIE4A_28_4
RA-NB-05-4	Nest	Litter	Ra_Nest	5/04/2019	49	43-56 days	Ra	Pukenui	NA	No	Unaffected	Faeces removed	Hole	No	No	2_Ra_Nest	RA_NEST_05_4
RA-NB-25-3	Nest	Litter	Ra_Nest	25/03/2019	8	<14 days	Ra	Pukenui	NA	No	Unaffected	Faeces removed	Hole	No	No	1_Ra_Nest	RA_NEST_25_3
RAK1A-02-3	Chick	Faeces	Rakiura1A	2/03/2019	17	15-28 days	Rakiura	Whenua Hou	NA	Yes	Linked	Faeces in	Tree	No	No	1_Rakiura1A	RAKIURA1A_02_3
RAK1A-15-3	Chick	Faeces	Rakiura1A	15/03/2019	30	29-42 days	Rakiura	Whenua Hou	Hinemoa2A	Yes	Linked	Faeces in	Tree	No	No	2_Rakiura1A	RAKIURA1A_15_3
RAK1A-15-4	Chick	Faeces	Rakiura1A	15/04/2019	61	57-70 days	Rakiura	Whenua Hou	Hinemoa2A_Rakiura2A	Yes	Linked	Faeces in	Tree	No	No	3_Rakiura1A	RAKIURA1A_15_4
RAK1A-30-N	Chick	Faeces	Rakiura1A	30/11/2019	200	200+ days	Sub-adult samples	Whenua Hou	NA	Yes	Linked	Faeces in	Sub-adult samples	No	No	4_Rakiura1A	RAKIURA1A_30_11
RAK2A-15-4	Chick	Faeces	Rakiura2A	15/04/2019	58	57-70 days	Rakiura	Whenua Hou	Hinemoa2A_Rakiura1A	Yes	Linked	Faeces in	Tree	No	No	2_Rakiura2A	RAKIURA2A_15_4
RAK2A-22-3	Chick	Faeces	Rakiura2A	22/03/2019	34	29-42 days	Rakiura	Whenua Hou	Hinemoa2A_Rakiura1A	Yes	Linked	Faeces in	Tree	No	No	1_Rakiura2A	RAKIURA2A_22_3
RAK2A-30-4	Chick	Faeces	Rakiura2A	30/04/2019	73	71-120 days	Rakiura	Whenua Hou	Hinemoa2A_Rakiura1A	Yes	Linked	Faeces in	Tree	No	No	3_Rakiura2A	RAKIURA2A_30_4
RK-NA-02-3	Nest	Litter	Rakiura_Nest	2/03/2019	15	15-28 days	Rakiura	Whenua Hou	NA	Yes	Linked	Faeces in	Tree	No	No	1_Rakiura_Nest	RAKIURA_NEST_02_3
RK-NA-15-5	Nest	Litter	Rakiura_Nest	15/05/2019	89	71-120 days	Rakiura	Whenua Hou	NA	Yes	Linked	Faeces in	Tree	No	No	5_Rakiura_Nest	RAKIURA_NEST_15_4
RK-NA-22-3	Nest	Litter	Rakiura_Nest	22/03/2019	35	29-42 days	Rakiura	Whenua Hou	NA	Yes	Linked	Faeces in	Tree	No	No	2_Rakiura_Nest	RAKIURA_NEST_22_3
RK-NA-29-3	Nest	Litter	Rakiura_Nest	29/03/2019	42	29-42 days	Rakiura	Whenua Hou	NA	Yes	Linked	Faeces in	Tree	No	No	3_Rakiura_Nest	RAKIURA_NEST_29_3
RK-NA-30-4	Nest	Litter	Rakiura_Nest	30/04/2019	74	71-120 days	Rakiura	Whenua Hou	NA	Yes	Linked	Faeces in	Tree	No	No	4_Rakiura_Nest	RAKIURA_NEST_30_4
RKNA-29-3D	Nest	Litter	Rakiura_Nest	29/03/2019	42	29-42 days	Rakiura	Whenua Hou	NA	Yes	Linked	Faeces in	Tree	No	No	3.1_Rakiura_Nest	RAKIURA_NEST_29_3
RO-NB-05-5	Nest	Litter	Roha_Nest	5/05/2019	49	43-56 days	Roha	Pukenui	NA	No	Unaffected	Faeces in	Hole	No	No	3_Roha_Nest	ROHA_NEST_05_5
RO-NB-06-4	Nest	Litter	Roha_Nest	6/04/2019	20	15-28 days	Roha	Pukenui	NA	No	Unaffected	Faeces in	Hole	No	No	2_Roha_Nest	ROHA_NEST_06_4
RO-NB-17-5	Nest	Litter	Roha_Nest	17/05/2019	61	57-70 days	Roha	Pukenui	NA	No	Unaffected	Faeces in	Hole	No	No	4_Roha_Nest	ROHA_NEST_17_5
RO-NB-21-3	Nest	Litter	Roha_Nest	21/03/2019	4	<14 days	Roha	Pukenui	NA	No	Unaffected	Faeces in	Hole	No	No	1_Roha_Nest	ROHA_NEST_21_3
ROH1A-04-4	Chick	Faeces	Roha1A	4/04/2019	58	57-70 days	Hand rearing	Hand rearing	NA	No	Unaffected	Hand rearing	Hand rearing	No	Yes	2_Roha1A	ROHA1A_04_4
ROH1A-08-5	Chick	Faeces	Roha1A	8/05/2019	92	71-120 days	Hand rearing	Hand rearing	NA	No	Unaffected	Hand rearing	Hand rearing	No	Yes	4_Roha1A	ROHA1A_08_5
ROH1A-21-3	Chick	Faeces	Roha1A	21/03/2019	44	43-56 days	Hand rearing	Hand rearing	NA	No	Unaffected	Hand rearing	Hand rearing	No	Yes	1_Roha1A	ROHA1A_21_3
ROH1A-21-4	Chick	Faeces	Roha1A	21/04/2019	75	71-120 days	Hand rearing	Hand rearing	NA	No	Unaffected	Hand rearing	Hand rearing	No	Yes	3_Roha1A	ROHA1A_21_4
RUT3A-03-5	Chick	Faeces	Ruth3A	3/05/2019	65	57-70 days	Zephyr	Whenua Hou	Queenie2A	Yes	Unaffected	Faeces removed	Hole	No	No	1_Ruth3A	RUTH3A_03_5
RUT3A-22-D	Chick	Faeces	Ruth3A	22/12/2019	200	200+ days	Sub-adult samples	Whenua Hou	NA	Yes	Unaffected	Faeces removed	Sub-adult samples	No	No	2_Ruth3A	RUTH3A_22_12
SU-NB-11-5	Nest	Litter	Sue_Nest	11/05/2019	44	43-56 days	Sue	Whenua Hou	NA	No	Unaffected	Faeces in	Tree	No	No	5_Sue_Nest	SUE_NEST_11_5
SU-NB-12-4	Nest	Litter	Sue_Nest	12/04/2019	15	15-28 days	Sue	Whenua Hou	NA	No	Unaffected	Faeces in	Tree	No	No	3_Sue_Nest	SUE_NEST_12_4
SU-NB-29-4	Nest	Litter	Sue_Nest	29/04/2019	32	29-42 days	Sue	Whenua Hou	NA	No	Unaffected	Faeces in	Tree	No	No	4_Sue_Nest	SUE_NEST_29_4
SU-NB-30-3	Nest	Litter	Sue_Nest	30/03/2019	2	<14 days	Sue	Whenua Hou	NA	No	Unaffected	Faeces in	Tree	No	No	1_Sue_Nest	SUE_NEST_30_3
SUNB-31-3D	Nest	Litter	Sue_Nest	31/03/2019	3	<14 days	Sue	Whenua Hou	NA	No	Unaffected	Faeces in	Tree	No	No	2_Sue_Nest	SUE_NEST_31_3
SUZ1A-06-D	Chick	Faeces	Suzanne1A	6/12/2019	200	200+ days	Sub-adult samples	Whenua Hou	NA	No	Unaffected	Faeces removed	Sub-adult samples	No	No	3_Suzanne1A	SUZANNE1A_06_12
SUZ1A-08-5	Chick	Faeces	Suzanne1A	8/05/2019	68	57-70 days	Suzanne	Whenua Hou	Suzanne1A	No	Unaffected	Faeces removed	Tree	No	No	2_Suzanne1A	SUZANNE1A_08_5
SUZ1A-22-4	Chick	Faeces	Suzanne1A	22/04/2019	52	43-56 days	Suzanne	Whenua Hou	Suzanne2A	No	Unaffected	Faeces removed	Tree	No	No	1_Suzanne1A	SUZANNE1A_22_4
SUZ1A-31-J	Chick	Faeces	Suzanne1A	31/01/2020	200	200+ days	Sub-adult samples	Whenua Hou	NA	No	Unaffected	Faeces removed	Sub-adult samples	No	No	4_Suzanne1A	SUZANNE1A_31_01_20
SUZ2A-06-4	Chick	Faeces	Suzanne2A	6/04/2019	33	29-42 days	Suzanne	Whenua Hou	Suzanne1A	No	Unaffected	Faeces removed	Tree	No	No	1_Suzanne2A	SUZANNE2A_06_4
SUZ2A-14-4	Chick	Faeces	Suzanne2A	14/04/2019	41	29-42 days	Suzanne	Whenua Hou	Suzanne1A	No	Unaffected	Faeces removed	Tree	No	No	2_Suzanne2A	SUZANNE2A_14_4
SUZ2A-14-D	Chick	Faeces	Suzanne2A	14/11/2019	200	200+ days	Sub-adult samples	Whenua Hou	NA	No	Unaffected	Faeces removed	Sub-adult samples	No	No	4_Suzanne2A	SUZANNE2A_14_11
SUZ2A-22-4	Chick	Faeces	Suzanne2A	22/04/2019	49	43-56 days	Suzanne	Whenua Hou	Suzanne1A	No	Unaffected	Faeces removed	Tree	No	No	3_Suzanne2A	SUZANNE2A_22_4
SUZ3A-23-4	Chick	Faeces	Suzanne3A	23/04/2019	47	43-56 days	Awarua	Whenua Hou	Awarua1A	Yes	Unaffected	Faeces removed	Tree	No	No	2_Suzanne3A	SUZANNE3A_23_4
SUZ3A-31-3	Chick	Faeces	Suzanne3A	31/03/2019	24	15-28 days	Awarua	Whenua Hou	Awarua1A	Yes	Unaffected	Faeces removed	Tree	No	No	1_Suzanne3A	SUZANNE3A_31_3
SZ-NA-06-4	Nest	Litter	Suzanne_Nest	6/04/2019	33	29-42 days	Suzanne	Whenua Hou	NA	No	Unaffected	Faeces removed	Tree	No	No	3_Suzanne_Nest	SUZANNE_NEST_06_4
SZ-NA-08-3	Nest	Litter	Suzanne_Nest	8/03/2019	4	<14 days	Suzanne	Whenua Hou	NA	No	Unaffected	Faeces removed	Tree	No	No	1_Suzanne_Nest	SUZANNE_NEST_08_3
SZ-NA-14-4	Nest	Litter	Suzanne_Nest	14/04/2019	41	29-42 days	Suzanne	Whenua Hou	NA	No	Unaffected	Faeces removed	Tree	No	No	4_Suzanne_Nest	SUZANNE_NEST_14_4
SZ-NA-22-4	Nest	Litter	Suzanne_Nest	22/04/2019	49	43-56 days	Suzanne	Whenua Hou	NA	No	Unaffected	Faeces removed	Tree	No	No	5_Suzanne_Nest	SUZANNE_NEST_22_4
SZ-NA-23-3	Nest	Litter	Suzanne_Nest	23/03/2019	19	15-28 days	Suzanne	Whenua Hou	NA	No	Unaffected	Faeces removed	Tree	No	No	2_Suzanne_Nest	SUZANNE_NEST_23_3
TIW1A-04-4	Chick	Faeces	Tiwhiri1A	4/04/2019	4	<14 days	Hand rearing	Hand rearing	NA	No	Unaffected	Hand rearing	Hand rearing	No	Yes	1_Tiwhiri1A	TIWHIRI1A_04_4
TIW1A-17-4	Chick	Faeces	Tiwhiri1A	17/04/2019	17	15-28 days	Hand rearing	Hand rearing	NA	No	Unaffected	Hand rearing	Hand rearing	No	Yes	2_Tiwhiri1A	TIWHIRI1A_17_4
TIW1A-22-5	Chick	Faeces	Tiwhiri1A	22/05/2019	52	43-56 days	Hand rearing	Hand rearing	NA	No	Unaffected	Hand rearing	Hand rearing	No	Yes	3_Tiwhiri1A	TIWHIRI1A_22_5
TU-NB-02-4	Nest	Litter	Tumeke_Nest	2/04/2019	2	<14 days	Tumeke	Whenua Hou	NA	No	Unaffected	Faeces removed	Tree	No	No	1_Tumeke_Nest	TUMEKE_NEST_02_4
TU-NB-05-5	Nest	Litter	Tumeke_Nest	5/05/2019	33	29-42 days	Tumeke	Whenua Hou	NA	No	Unaffected	Faeces removed	Tree	No	No	3_Tumeke_Nest	TUMEKE_NEST_05_5
TU-NB-20-4	Nest	Litter	Tumeke_Nest	20/04/2019	18	15-28 days	Tumeke	Whenua Hou	NA	No	Unaffected	Faeces removed	Tree	No	No	2_Tumeke_Nest	TUMEKE_NEST_20_4
TU-NB-21-5	Nest	Litter	Tumeke_Nest	21/05/2019	49	43-56 days	Tumeke	Whenua Hou	NA	No	Unaffected	Faeces removed	Tree	No	No	4_Tumeke_Nest	TUMEKE_NEST_21_5
TUM1A-28-4	Chick	Faeces	Tumeke1A	28/04/2019	67	57-70 days	Hine Taumai	Pukenui	Tumeke3A	Previous	Unaffected	Faeces removed	Hole	No	No	2_Tumeke1A	TUMEKE1A_28_4
TUM1A-29-3	Chick	Faeces	Tumeke1A	29/03/2019	37	29-42 days	Hine Taumai	Pukenui	Tumeke3A	Previous	Unaffected	Faeces removed	Hole	No	No	1_Tumeke1A	TUMEKE1A_29_3
TUM2A-01-3	Chick	Faeces	Tumeke2A	1/03/2019	9	<14 days	Queenie	Whenua Hou	NA	Yes	Unaffected	Faeces in	Tree	No	No	1_Tumeke2A	TUMEKE2A_01_3
TUM2A-2020	Chick	Faeces	Tumeke2A	15/03/2020	365	200+ days	Sub-adult samples	Whenua Hou	NA	Yes	Unaffected	Faeces in	Sub-adult samples	No	No	4_Tumeke2A	TUMEKE2A_15_3_20
TUM2A-21-J	Chick	Faeces	Tumeke2A	21/01/2020	200	200+ days	Sub-adult samples	Whenua Hou	NA	Yes	Unaffected	Faeces in	Sub-adult samples	No	No	3_Tumeke2A	TUMEKE2A_21_1_20
TUM2A-23-3	Chick	Faeces	Tumeke2A	23/03/2019	31	29-42 days	Queenie	Whenua Hou	Alice2A	Yes	Unaffected	Faeces in	Tree	No	No	2_Tumeke2A	TUMEKE2A_23_3
TUM3A-28-4	Chick	Faeces	Tumeke3A	28/04/2019	63	57-70 days	Hine Taumai	Pukenui	Tumeke1A	Previous	Unaffected	Faeces removed	Hole	No	No	2_Tumeke3A	TUMEKE3A_28_4
TUM3A-29-3	Chick	Faeces	Tumeke3A	29/03/2019	33	29-42 days	Hine Taumai	Pukenui	Tumeke1A	Previous	Unaffected	Faeces removed	Hole	No	No	1_Tumeke3A	TUMEKE3A_29_3
TUM4A-03-5	Chick	Faeces	Tumeke4A	3/05/2019	75	71-120 days	Weheruatanga-o-te-po	Whenua Hou	Huhana2A	Yes	Infected	Faeces removed	Tree	No	No	3_Tumeke4A	TUMEKE4A_03_5
TUM4A-04-3	Chick	Faeces	Tumeke4A	4/03/2019	5	<14 days	Awarua	Whenua Hou	NA	Yes	Infected	Faeces removed	Tree	No	No	1_Tumeke4A	TUMEKE4A_04_3
TUM4A-11-4	Chick	Faeces	Tumeke4A	11/04/2019	43	43-56 days	Weheruatanga-o-te-po	Whenua Hou	Alice3A_Huhana2A	Yes	Infected	Faeces removed	Tree	No	No	2_Tumeke4A	TUMEKE4A_11_4
WA-NB-12-4	Nest	Litter	Waa_Nest	12/04/2019	23	15-28 days	Waa	Pukenui	NA	No	Unaffected	Faeces removed	Tree	No	No	1_Waa_Nest	WAA_NEST_12_4
WA-NB-12-5	Nest	Litter	Waa_Nest	12/05/2019	53	43-56 days	Waa	Pukenui	NA	No	Unaffected	Faeces removed	Tree	No	No	2_Waa_Nest	WAA_NEST_12_5
WA-NB-27-5	Nest	Litter	Waa_Nest	27/05/2019	68	57-70 days	Waa	Pukenui	NA	No	Unaffected	Faeces removed	Tree	No	No	3_Waa_Nest	WAA_NEST_27_5
WAA3A-04-4	Chick	Faeces	Waa3A	4/04/2019	58	57-70 days	Hand rearing	Hand rearing	NA	No	Unaffected	Hand rearing	Hand rearing	No	Yes	2_Waa3A	WAA3A_04_4
WAA3A-06-5	Chick	Faeces	Waa3A	6/05/2019	90	71-120 days	Hand rearing	Hand rearing	NA	No	Unaffected	Hand rearing	Hand rearing	No	Yes	4_Waa3A	WAA3A_06_5
WAA3A-21-4	Chick	Faeces	Waa3A	21/04/2019	75	71-120 days	Hand rearing	Hand rearing	NA	No	Unaffected	Hand rearing	Hand rearing	No	Yes	3_Waa3A	WAA3A_21_4
WAA3A-23-3	Chick	Faeces	Waa3A	23/03/2019	46	43-56 days	Hand rearing	Hand rearing	NA	No	Unaffected	Hand rearing	Hand rearing	No	Yes	1_Waa3A	WAA3A_23_3
WAI1B-03-5	Chick	Faeces	Waikawa1B	3/05/2019	48	43-56 days	Jemma	Pukenui	NA	Yes	Unaffected	Faeces removed	Tree	Yes	No	4_Waikawa1B	WAIKAWA1B_03_5
WAI1B-08-4	Chick	Faeces	Waikawa1B	8/04/2019	23	15-28 days	Jemma	Pukenui	NA	Yes	Unaffected	Faeces removed	Tree	Yes	No	3_Waikawa1B	WAIKAWA1B_08_4
WAI1B-24-3	Chick	Faeces	Waikawa1B	24/03/2019	8	<14 days	Waikawa	Pukenui	NA	Yes	Unaffected	Faeces removed	A-frame	Yes	No	1_Waikawa1B	WAIKAWA1B_24_3
WAI1B-30-3	Chick	Faeces	Waikawa1B	30/03/2019	14	<14 days	Jemma	Pukenui	NA	Yes	Unaffected	Faeces removed	Tree	Yes	No	2_Waikawa1B	WAIKAWA1B_30_3
WAI2A-04-4	Chick	Faeces	Waikawa2A	4/04/2019	64	57-70 days	Hand rearing	Hand rearing	NA	No	Unaffected	Hand rearing	Hand rearing	No	Yes	2_Waikawa2A	WAIKAWA2A_04_4
WAI2A-08-5	Chick	Faeces	Waikawa2A	8/05/2019	98	71-120 days	Hand rearing	Hand rearing	NA	No	Unaffected	Hand rearing	Hand rearing	No	Yes	4_Waikawa2A	WAIKAWA2A_08_5
WAI2A-17-4	Chick	Faeces	Waikawa2A	17/04/2019	77	71-120 days	Hand rearing	Hand rearing	NA	No	Unaffected	Hand rearing	Hand rearing	No	Yes	3_Waikawa2A	WAIKAWA2A_17_4
WAI2A-21-3	Chick	Faeces	Waikawa2A	21/03/2019	50	43-56 days	Hand rearing	Hand rearing	NA	No	Unaffected	Hand rearing	Hand rearing	No	Yes	1_Waikawa2A	WAIKAWA2A_21_3
WAI2B-05-4	Chick	Faeces	Waikawa2B	5/04/2019	20	15-28 days	Ra	Pukenui	NA	No	Unaffected	Faeces removed	Hole	No	No	2_Waikawa2B	WAIKAWA2B_05_4
WAI2B-14-5	Chick	Faeces	Waikawa2B	14/05/2019	59	57-70 days	Ra	Pukenui	NA	No	Unaffected	Faeces removed	Hole	No	No	4_Waikawa2B	WAIKAWA2B_14_5
WAI2B-20-4	Chick	Faeces	Waikawa2B	20/04/2019	35	29-42 days	Ra	Pukenui	NA	No	Unaffected	Faeces removed	Hole	No	No	3_Waikawa2B	WAIKAWA2B_20_4
WAI2B-2020	Chick	Faeces	Waikawa2B	29/05/2020	365	200+ days	Sub-adult samples	Pukenui	NA	No	Unaffected	Faeces removed	Sub-adult samples	No	No	5_Waikawa2B	WAIKAWA2B_29_5_20
WAI2B-25-3	Chick	Faeces	Waikawa2B	25/03/2019	9	<14 days	Ra	Pukenui	NA	No	Unaffected	Faeces removed	Hole	No	No	1_Waikawa2B	WAIKAWA2B_25_3
WAI3B-13-4	Chick	Faeces	Waikawa3B	13/04/2019	25	15-28 days	Boomer	Pukenui	NA	No	Unaffected	Faeces removed	Tree	No	No	2_Waikawa3B	WAIKAWA3B_13_4
WAI3B-25-4	Chick	Faeces	Waikawa3B	25/04/2019	37	29-42 days	Boomer	Pukenui	NA	No	Unaffected	Faeces removed	Tree	No	No	3_Waikawa3B	WAIKAWA3B_25_4
WAI3B-28-3	Chick	Faeces	Waikawa3B	28/03/2019	9	<14 days	Boomer	Pukenui	NA	No	Unaffected	Faeces removed	Tree	No	No	1_Waikawa3B	WAIKAWA3B_28_3
WAI3B-30-N	Chick	Faeces	Waikawa3B	30/11/2019	200	200+ days	Sub-adult samples	Pukenui	NA	No	Unaffected	Faeces removed	Sub-adult samples	No	No	4_Waikawa3B	WAIKAWA3B_30_11
WAI4A-04-4	Chick	Faeces	Waikawa4A	4/04/2019	57	57-70 days	Hand rearing	Hand rearing	NA	No	Unaffected	Hand rearing	Hand rearing	No	Yes	2_Waikawa4A	WAIKAWA4A_04_4
WAI4A-11-4	Chick	Faeces	Waikawa4A	11/04/2019	64	57-70 days	Hand rearing	Hand rearing	NA	No	Unaffected	Hand rearing	Hand rearing	No	Yes	3_Waikawa4A	WAIKAWA4A_11_4
WAI4A-12-O	Chick	Faeces	Waikawa4A	12/10/2019	200	200+ days	Sub-adult samples	Whenua Hou	NA	No	Unaffected	Hand rearing	Sub-adult samples	No	No	5_Waikawa4A	WAIKAWA4A_12_10
WAI4A-21-3	Chick	Faeces	Waikawa4A	21/03/2019	43	43-56 days	Hand rearing	Hand rearing	NA	No	Unaffected	Hand rearing	Hand rearing	No	Yes	1_Waikawa4A	WAIKAWA4A_21_3
WAI4A-21-4	Chick	Faeces	Waikawa4A	21/04/2019	74	71-120 days	Hand rearing	Hand rearing	NA	No	Unaffected	Hand rearing	Hand rearing	No	Yes	4_Waikawa4A	WAIKAWA4A_21_4
WK-NB-06-5	Nest	Litter	Waikawa_Nest	6/05/2019	51	43-56 days	Waikawa	Pukenui	NA	Yes	Unaffected	Faeces removed	A-frame	No	No	4_Waikawa_Nest	WAIKAWA_NEST_06_5
WK-NB-08-4	Nest	Litter	Waikawa_Nest	8/04/2019	23	15-28 days	Waikawa	Pukenui	NA	Yes	Unaffected	Faeces removed	A-frame	No	No	2_Waikawa_Nest	WAIKAWA_NEST_08_4
WK-NB-24-3	Nest	Litter	Waikawa_Nest	24/03/2019	8	<14 days	Waikawa	Pukenui	NA	Yes	Unaffected	Faeces removed	A-frame	No	No	1_Waikawa_Nest	WAIKAWA_NEST_24_3
WKNB-12-4D	Nest	Litter	Waikawa_Nest	12/04/2019	27	15-28 days	Waikawa	Pukenui	NA	Yes	Unaffected	Faeces removed	A-frame	No	No	3_Waikawa_Nest	WAIKAWA_NEST_12_4
WP-NB-11-4	Nest	Litter	Wehepo_Nest	11/04/2019	33	29-42 days	Weheruatanga-o-te-po	Whenua Hou	NA	Yes	Infected	Faeces removed	Tree	No	No	1_Wehepo_Nest	WEHEPO_NEST_11_4
WP-NB-28-4	Nest	Litter	Wehepo_Nest	28/04/2019	50	43-56 days	Weheruatanga-o-te-po	Whenua Hou	NA	Yes	Infected	Faeces removed	Tree	No	No	2_Wehepo_Nest	WEHEPO_NEST_28_4
ZE-NA-03-5	Nest	Litter	Zephyr_Nest	3/05/2019	62	57-70 days	Zephyr	Whenua Hou	NA	Yes	Unaffected	Faeces removed	Hole	No	No	5_Zephyr_Nest	ZEPHYR_NEST_03_5
ZE-NA-04-3	Nest	Litter	Zephyr_Nest	4/03/2019	2	<14 days	Zephyr	Whenua Hou	NA	Yes	Unaffected	Faeces removed	Hole	No	No	1_Zephyr_Nest	ZEPHYR_NEST_04_3
ZE-NA-06-3	Nest	Litter	Zephyr_Nest	6/03/2019	4	<14 days	Zephyr	Whenua Hou	NA	Yes	Unaffected	Faeces removed	Hole	No	No	2_Zephyr_Nest	ZEPHYR_NEST_06_3
ZE-NA-09-4	Nest	Litter	Zephyr_Nest	9/04/2019	38	29-42 days	Zephyr	Whenua Hou	NA	Yes	Unaffected	Faeces removed	Hole	No	No	4_Zephyr_Nest	ZEPHYR_NEST_09_4
ZE-NA-24-3	Nest	Litter	Zephyr_Nest	24/03/2019	22	15-28 days	Zephyr	Whenua Hou	NA	Yes	Unaffected	Faeces removed	Hole	No	No	3_Zephyr_Nest	ZEPHYR_NEST_24_3
